# Supplementary material for: A first genetic portrait of synaptonemal complex variation
Source: PLoS Genet. 2019 Aug 26;15(8):e1008337. doi: 10.1371/journal.pgen.1008337 (PMC6730954; doi:10.1371/journal.pgen.1008337)
Supplement: S1 Data — (ZIP) [file pgen.1008337.s008.zip]

Archive with 9 entries (9 files):
- castXpwd_genotypes.csv
- castXpwd_map.csv
- giXwsb_genotypes.csv
- giXwsb_map.csv
- skeletonize_script.py
- castXpwd_phenotypes.csv
- giXwsb_phenotypes.csv
- AllCandidateGenes.tsv
- GOCandidates.tsv
