# Supplementary material for: A first genetic portrait of synaptonemal complex variation
Source: PLoS Genet. 2019 Aug 26;15(8):e1008337. doi: 10.1371/journal.pgen.1008337 (PMC6730954; doi:10.1371/journal.pgen.1008337)
Supplement: S1 Data — (ZIP) [file pgen.1008337.s008.zip › castXpwd_genotypes.csv]

	2393	2394	2395	2396	2397	2400	2425	2426	2427	2428	2430	2432	2433	2449	2450	2451	2452	2456	2457	2463	2464	2466	2467	2473	2474	2481	2482	2483	2491	2492	2493	2505	2506	2507	2518	2519	2531	2532	2533	2533.5	2534	2535	2536	2537	2545	2546	2547	2548	2554
NES15816448	CC	CC	-	CC	PP	CP	CC	CP	CC	CC	PP	-	PP	CP	PP	-	PP	PP	CP	CP	PP	CP	CP	CP	CC	PP	CP	PP	CP	-	-	PP	PP	-	CP	CC	CP	CP	CP	CP	CP	-	CP	CC	CP	CP	CP	CP	CP
NES14294416	CC	CC	CC	CC	PP	CP	CC	CP	CC	CC	PP	CP	PP	CP	PP	CP	PP	PP	CP	CP	PP	CP	CP	CP	CC	PP	CP	PP	CP	CP	CC	PP	-	PP	CP	CC	CP	CP	CP	CP	-	PP	CP	CC	CP	CP	CP	CP	CP
NES11042134	-	CC	CC	CC	CP	CC	CP	CP	CP	CC	PP	CP	CP	CC	PP	CC	PP	PP	CP	CP	CP	CP	CP	CC	CC	PP	PP	CP	CP	-	CC	CP	CP	CP	CC	CC	CP	CP	CP	CP	-	PP	PP	CC	CP	CP	CC	CP	CP
NES11074188	CP	CC	CP	CC	CP	CC	CP	PP	CP	CC	PP	PP	CC	CC	CP	CC	PP	PP	-	CP	CP	PP	CP	CC	CC	PP	PP	-	CP	CP	CC	CP	-	CP	CC	CC	CP	CP	CP	CP	CP	PP	PP	CP	CP	CP	CC	CP	CP
NES14522798	CP	CC	PP	CC	CP	CC	CP	PP	CP	CC	CP	-	CC	CC	CP	CC	PP	CP	CP	-	CP	PP	CP	CC	CC	PP	PP	CP	CP	CP	CC	CP	CP	CP	-	CC	CP	CP	CP	CP	CP	PP	PP	PP	CP	CP	CC	CC	PP
NES16484123	CP	CP	PP	CP	CC	CC	CP	CP	CP	CC	CP	PP	CC	CC	CP	CC	PP	CP	CP	PP	CP	CP	PP	CP	CP	PP	CP	CP	CP	CP	CC	CP	CP	CC	CC	CC	CP	CP	CC	CP	-	PP	PP	PP	CP	CP	CP	CC	PP
NES16491645	CP	CP	PP	-	CC	CC	CP	CP	CC	CC	CP	PP	CC	CC	CP	CC	PP	CP	CP	PP	CP	CP	PP	CP	CP	PP	CP	CP	-	CP	CC	CP	CP	CC	CC	CC	CP	CP	CC	CP	PP	PP	PP	PP	CP	CP	CP	CC	PP
NES13067520	CP	CP	PP	CP	CC	CC	PP	CP	CC	CC	PP	PP	CC	CP	CP	CC	PP	CP	CP	PP	CP	CP	-	CP	CP	PP	CP	CP	CP	CP	CC	CP	CP	CC	CC	CC	CP	CP	CC	CP	PP	PP	PP	PP	CP	CP	CP	CC	PP
NES15858087	CP	-	PP	CP	CC	CP	PP	CP	CC	CC	PP	PP	CC	CP	CP	CP	PP	CP	CP	CP	CP	-	PP	PP	CP	PP	CC	CP	CP	CP	CP	PP	PP	CC	CC	CC	CP	CP	CP	CP	PP	PP	PP	CP	CP	CP	CP	CC	PP
NES15855845	CP	CP	-	CP	CC	CP	PP	CP	CC	CC	PP	PP	CC	CP	CP	CP	PP	CP	CP	CP	CP	CP	PP	PP	CP	PP	CC	CP	CP	-	-	PP	PP	CC	CC	CC	CP	CP	CP	CP	PP	PP	PP	CP	CP	CP	CP	CC	PP
NES14450182	CP	CP	PP	CP	CC	CP	-	CP	CC	CC	PP	CP	CC	CP	CP	CP	PP	CP	CP	CP	CP	CP	PP	PP	CP	PP	CC	CP	CP	CP	CP	PP	PP	CC	CC	CP	CP	CP	CP	CP	PP	PP	PP	CP	CP	CP	CP	CC	PP
NES15849976	CP	CP	PP	CP	CC	CP	PP	CP	CP	CC	PP	-	CC	CP	CP	CP	PP	CP	CP	-	CP	CP	PP	PP	CP	PP	CC	CP	CP	CP	CP	PP	PP	CC	-	CP	CP	CP	CP	CP	PP	PP	PP	CP	CP	CP	CP	CC	PP
NES12895250	CP	CP	PP	CP	CC	CP	PP	CP	CP	CC	PP	CP	CC	CP	CP	CP	PP	CP	CP	CP	CP	CP	-	PP	CP	PP	CC	CP	CP	CP	CP	PP	PP	CC	CC	CP	CP	CP	CP	CP	PP	PP	PP	CP	CP	CP	CP	CC	PP
NES10647708	CP	CP	PP	CP	CC	CP	CP	CP	CP	CC	PP	-	CC	CP	CP	CP	PP	CP	CP	-	CP	CP	PP	PP	CP	PP	CC	CP	CP	CP	CP	PP	PP	CC	-	CP	CP	CP	CP	CP	PP	PP	PP	CP	CP	CP	CP	CC	PP
NES10647872	CP	-	PP	CP	CC	CP	CP	CP	CP	CC	-	-	CC	CP	-	CP	PP	PP	CP	-	CP	CP	PP	PP	CP	PP	CC	CP	CP	CP	CP	PP	PP	CC	-	-	CP	CP	CP	CP	PP	PP	PP	CP	CP	PP	CP	CC	PP
NES14454005	CP	-	PP	CP	CC	CP	CP	CP	CP	CC	CP	CP	CC	CP	CP	CP	PP	PP	CP	CP	CP	-	PP	PP	CP	PP	CC	CP	CP	CP	CP	CP	PP	CC	CC	CP	CP	CP	CP	CP	PP	PP	PP	CP	CP	PP	CP	CC	PP
NES10641290	CP	CP	PP	CP	CC	CP	CP	CP	CP	CC	CP	CP	CC	PP	CP	CP	PP	PP	CP	CP	CP	CP	-	PP	CP	PP	CC	CP	CP	CP	CP	CP	PP	CC	CC	CP	CP	CP	CP	CP	PP	PP	PP	CP	CP	PP	CP	CC	PP
NES10644611	CP	CP	PP	CP	CC	CP	CP	CP	CP	CC	CP	CP	CC	PP	CP	CP	PP	PP	CP	CP	CP	CP	PP	PP	CP	PP	CC	CP	CP	CP	CP	CP	PP	CC	CC	CP	CP	CP	CP	CP	PP	PP	PP	CP	CP	PP	CP	CC	PP
NES12898456	CP	CP	-	CP	CC	CP	CP	CP	CP	CC	CP	CP	CC	PP	CP	CP	PP	PP	CP	CP	CP	CP	PP	CP	CP	PP	CC	CP	CP	-	-	CP	PP	CC	CP	CP	CP	CP	CP	CP	PP	PP	PP	CP	PP	PP	CP	CC	PP
NES08845085	PP	CP	CP	CP	CP	CC	PP	CP	CC	CC	CP	CP	CP	CP	CP	PP	CC	CP	CP	CP	CC	CC	CP	CP	CP	CP	CC	CC	CP	CP	CC	PP	CP	CP	CP	CP	CC	CC	CC	CC	CC	CC	PP	CP	CC	CP	PP	CC	CP
NES08757674	CP	PP	-	CP	CP	CC	PP	PP	CP	CP	CP	PP	CP	CP	CP	PP	CC	CP	CP	CP	CC	CC	CC	CP	CP	CP	CC	CP	CP	-	-	PP	PP	CP	CP	CP	CC	CC	CC	CC	CP	CP	PP	CC	CC	CC	PP	CP	CP
NES09308112	CC	PP	CP	CP	CP	CC	CP	CP	CP	PP	CC	-	CP	PP	CP	CC	CC	-	CP	-	CC	CP	CC	CP	CP	CP	CP	CP	CP	CP	CC	PP	PP	CP	-	-	CC	CC	CC	CC	CP	CP	PP	CC	CC	CC	-	PP	CP
NES09251457	CC	PP	PP	CP	CP	CC	CP	CP	CP	PP	CC	-	CP	PP	PP	CC	CP	CP	PP	-	CC	PP	CC	PP	CP	CP	CP	CP	CP	CP	CC	CP	PP	CP	-	-	CC	CC	CC	CC	CP	CP	PP	CC	CC	CP	CP	PP	CP
NES08899199	CC	-	PP	CP	CP	CC	CP	CP	PP	PP	CC	-	CP	CP	PP	-	CP	CP	PP	-	CC	PP	-	CP	CP	PP	CP	PP	PP	CP	CC	CP	PP	CC	-	-	CC	CP	CC	CC	CP	CP	CP	CP	CP	PP	CP	CP	CP
NES08875098	CC	CP	PP	CP	CP	CC	CP	CP	PP	PP	CP	CP	CP	CP	PP	CP	CP	CP	PP	CP	CC	PP	-	CC	CP	PP	PP	CP	CP	CP	CC	PP	CP	CC	CP	CP	CC	CP	CC	CC	CP	-	CP	CP	CP	PP	CP	CP	CP
NES10841353	CC	CP	CP	CP	CC	CC	PP	CP	CC	CC	CP	CP	CP	CP	CC	CC	PP	CP	CC	CP	CP	PP	PP	PP	CP	CC	CP	PP	CP	CP	PP	CP	PP	CP	PP	CC	PP	CC	PP	CP	CC	PP	CC	CP	CP	CC	CP	CP	PP
NES12885298	CP	CP	CP	CC	CC	CC	PP	CP	CP	CC	CP	CP	CP	CP	CP	CC	PP	CP	CC	CP	CP	CP	-	PP	CP	CC	CP	PP	CP	CP	PP	CP	PP	CP	CP	CP	PP	CC	PP	CP	CC	PP	CC	CP	CP	CC	CP	CP	PP
NES10805475	CP	CP	PP	CC	CC	CC	CP	CP	CP	PP	CP	CP	PP	CP	CP	CP	PP	CP	CC	CP	CP	CP	PP	CC	PP	CP	CC	PP	PP	PP	CP	CP	CP	CP	CP	CP	CP	CC	PP	CP	CP	PP	CC	CP	CC	CP	PP	CP	PP
NES10828294	CP	CP	PP	CC	CC	CC	CP	CP	CP	PP	CP	CP	PP	CP	CP	CP	PP	CP	CC	CP	CP	CP	PP	CC	PP	CP	CC	PP	PP	PP	CP	CP	CP	CP	CP	CP	CP	CC	PP	CP	CP	PP	CC	CP	CC	CP	PP	CP	PP
NES10764494	CP	CP	PP	CC	CC	CC	CP	CP	CP	PP	CP	CP	CP	CP	CP	CP	PP	-	CP	CP	CP	CP	PP	CC	PP	CP	CC	CP	PP	PP	CP	CP	CP	PP	CP	CP	CP	CC	PP	CP	CP	PP	CC	CP	CC	CP	PP	CP	PP
NES15918840	CP	CP	PP	CC	CC	CC	CP	CP	CP	PP	CP	CP	CP	CP	CP	CP	PP	-	CP	CP	CP	CP	PP	CC	PP	CP	CC	CP	PP	PP	CP	CP	CP	PP	CP	CP	CP	CC	PP	CP	CP	PP	CC	CP	CC	CP	PP	-	PP
NES13927366	CP	CP	PP	CP	CC	CP	CP	CP	CP	PP	CP	-	CP	CP	-	CP	PP	CP	CP	-	CP	CP	PP	CC	PP	CP	CC	CP	PP	PP	CP	CP	CP	PP	-	CP	CP	CC	PP	CP	CP	PP	CC	CP	CC	CP	PP	CP	PP
NES10873277	CC	CP	PP	CP	CC	CP	CC	CP	CC	PP	CP	CP	CP	CP	-	CP	CP	CC	PP	CP	CP	CP	-	CC	PP	CP	CC	CC	PP	PP	CP	CP	CC	PP	CP	CP	CP	CC	PP	CP	CP	-	CP	CC	CP	CP	CP	CC	CP
NES16592389	CC	PP	PP	CP	CC	CP	CC	CP	CC	PP	PP	CP	CP	CP	CP	-	CP	CC	CP	CP	CP	CP	PP	CC	PP	CP	CC	CC	PP	PP	-	CP	CC	PP	CP	CP	CP	CC	PP	CP	CP	CP	CP	CC	CP	CP	CP	CC	CP
NES16607161	CP	CP	PP	CP	CC	PP	CC	CP	CC	CP	PP	CC	CP	CP	CC	CC	CP	CP	CP	CC	CP	CP	-	CC	PP	CC	CC	CP	CP	CP	CP	CP	CP	PP	CP	CC	CP	CP	PP	CP	CP	-	CP	CC	CP	CC	CP	CC	PP
NES08635090	CP	CP	CC	PP	CP	CP	CC	CC	PP	CP	PP	PP	CC	CC	CP	CP	PP	PP	CP	CP	CP	CP	CP	CP	CP	CC	CP	PP	CP	CP	CP	CP	CP	PP	CC	PP	CC	CC	CP	CP	CP	CP	CP	PP	CP	PP	CP	CP	CP
NES09479024	CP	-	CC	PP	CP	CP	CC	CC	PP	CP	PP	PP	CC	CC	CP	CP	PP	PP	CP	CP	CP	-	CP	CP	CP	CC	CP	CP	CP	CP	CP	CP	PP	CP	CC	PP	CC	CP	CP	CP	PP	CP	CP	PP	CP	PP	CP	CP	CP
NES09414901	CP	-	CP	CP	CP	CP	CP	CP	PP	CP	PP	PP	CC	CC	CP	CP	PP	CP	CP	CP	CP	-	CC	CP	CC	CC	CP	CC	CP	CP	CC	CC	PP	CP	CC	PP	CP	CP	CP	CP	PP	CP	CP	CC	CP	PP	CP	CP	CP
NES09384314	CP	CP	CP	CP	CP	CC	CP	CP	PP	PP	PP	PP	CC	CC	CP	CP	PP	CP	CP	CP	CP	CP	CC	CP	CC	CC	CP	CC	CP	CP	CC	CC	PP	CP	CC	PP	CP	CP	CP	CP	PP	CP	PP	CC	CP	PP	CP	CP	CP
NES09565396	CP	CP	CP	CP	CP	CC	CP	CP	CP	PP	PP	PP	CC	CC	CP	CP	PP	CP	CP	CP	CP	CP	CP	CP	CC	CC	CP	CC	CP	CP	CC	CC	PP	CP	CP	PP	CP	CP	CP	CP	PP	CP	PP	CC	CP	PP	PP	CP	CP
NES09557033	CP	-	CP	CP	CP	CC	CP	CP	CP	PP	PP	PP	CC	CC	CP	CP	PP	CP	CP	CP	CP	-	CP	CP	CC	CC	CP	CC	CP	CP	CC	CC	CP	CP	CP	PP	CP	CP	CP	CP	PP	CC	PP	CC	CP	PP	PP	-	CC
NES09167198	CC	CP	CP	CP	CP	CC	CP	CP	CP	PP	CP	CP	CC	CP	CP	CP	CP	CP	CC	CP	CP	CP	CP	CP	CC	CP	CP	CP	CP	CP	CC	CC	CP	PP	CP	PP	CP	PP	CP	CP	PP	CC	PP	CC	CP	PP	PP	CP	CC
NES10930310	CP	CP	CP	CP	PP	CC	-	CC	CP	CP	CP	CC	CP	CP	PP	CP	CP	PP	CC	CP	CP	CP	CP	PP	PP	CP	CP	CC	PP	CP	PP	CP	CP	PP	PP	PP	CP	PP	CP	PP	CC	CP	PP	CC	CC	CP	-	CP	CC
NES10985932	CP	CP	CP	CP	PP	CC	PP	CC	CP	CP	CP	CC	CP	CP	PP	CP	CC	PP	CC	CP	CP	CC	CP	PP	PP	CP	CP	CC	PP	CP	PP	CP	CP	PP	PP	PP	CP	PP	CP	PP	CC	CP	PP	CC	CC	CP	CP	CP	CC
NES10317792	PP	-	PP	CP	CP	CP	CP	CP	CP	PP	PP	CC	PP	CC	CP	PP	PP	CC	CP	PP	CP	-	PP	PP	PP	CP	PP	PP	CP	CP	PP	PP	PP	PP	PP	CP	CP	CC	PP	PP	CP	CP	CC	CP	CP	CC	CC	PP	PP
NES10249617	PP	CP	CP	CP	CP	CP	CP	PP	CP	PP	PP	CP	PP	CP	CP	CP	CP	CC	CP	PP	PP	CC	CP	PP	PP	CP	CP	CP	CP	CP	PP	PP	CP	PP	CP	CP	CC	CC	CP	PP	CP	CP	CP	CP	CP	CC	CC	PP	PP
NES14750583	PP	CP	-	CP	CP	CC	CP	PP	CP	PP	PP	CP	CP	CP	CP	CC	CP	CC	CP	PP	PP	CC	CP	CP	PP	CP	CP	CP	CP	-	-	PP	CP	PP	CP	CP	CC	CC	CP	PP	CP	CP	CP	CP	CP	CC	CC	PP	PP
NES10243591	PP	CP	CP	CP	CP	CC	CP	PP	CP	CP	CP	CP	CC	CP	CP	CC	CP	CC	CP	CP	PP	CC	CP	CP	PP	CC	CP	CP	CP	CP	PP	PP	CP	PP	CP	CP	CC	CC	CC	PP	CP	CP	CP	PP	CP	CC	CC	PP	PP
NES16698272	CP	CP	PP	CP	CP	CC	CP	PP	CP	CP	CP	CP	CC	PP	CP	CC	CP	CC	CP	CP	PP	CP	CP	CP	PP	CC	CP	CC	CP	CP	PP	PP	CP	PP	CP	CP	CC	CC	CC	PP	PP	CC	CP	PP	CC	CP	CP	PP	PP
NES10433280	CP	CC	PP	CP	CP	CC	CP	CP	CP	CP	CP	CP	CC	PP	CP	CC	CP	CC	CP	CP	PP	CP	-	CP	PP	CC	CP	CC	CP	CP	CP	PP	CP	PP	CP	PP	CC	CC	CC	PP	PP	CC	CP	PP	CC	CP	CP	PP	PP
NES16597887	CP	CC	CP	CP	CP	CC	CP	CP	CP	CP	CP	CP	CC	PP	CP	CC	CC	CC	CP	CP	CP	CP	CP	CP	CP	CC	CP	CC	CP	CC	CP	PP	CP	PP	CP	PP	CC	CC	CC	PP	PP	CC	CP	PP	CC	CP	CP	PP	PP
NES10390770	CP	CC	CP	CP	CP	CP	CP	CP	CP	CP	CP	CP	CC	PP	CC	CC	CC	CC	CP	CP	CP	CP	CP	CP	CP	CC	PP	CC	CP	CC	CP	CP	CP	CP	CC	PP	CC	CC	CC	PP	PP	CC	CP	PP	CC	CP	CP	PP	PP
NES14702260	CP	CP	CP	CP	PP	CP	CP	CC	CP	CP	CC	CP	CC	PP	CC	CC	CC	CC	CP	CP	CP	CP	CP	CP	CP	CC	PP	CC	CP	CC	CP	CP	CP	CP	CC	PP	CP	CC	CC	PP	PP	CC	CP	PP	CC	CP	CP	PP	PP
NES13813018	CP	CP	CP	CP	PP	CP	CP	CC	CP	CP	CP	CC	CC	PP	CC	CP	CC	CP	CP	CP	CP	CP	CP	PP	CP	CC	CP	CC	CP	CC	CP	CP	CP	CP	CC	CP	CP	CC	CC	PP	PP	CC	CP	CP	CC	CP	CP	CP	PP
NES14871419	CP	CP	CP	CC	PP	CP	-	CC	CP	CP	CP	CC	CC	PP	CC	CP	CC	PP	CP	CP	CP	CP	CP	PP	CP	CP	CP	CC	-	CC	CP	CP	CP	CP	CC	CP	CP	CC	CC	PP	PP	CC	CP	CP	CC	PP	-	CC	PP
NES10365108	CP	CP	CP	CC	PP	CP	-	CC	CP	CP	CP	CP	CP	PP	CC	CP	CC	PP	CP	CP	CP	CP	CP	PP	CP	CP	CP	CC	CP	CC	CP	CP	CP	CP	CC	CP	CP	CC	CP	PP	PP	CC	CP	CP	CC	CP	CP	CC	CP
NES10361430	CP	CP	CP	CP	CP	CP	-	CP	CP	CC	PP	PP	PP	PP	PP	CC	PP	CC	CP	CP	CP	CP	PP	CP	PP	CC	PP	PP	CC	CP	PP	CP	CP	CC	CP	CC	CP	CC	CP	CC	CC	CP	CP	PP	CP	CC	CP	CC	PP
NES13788809	CP	CP	CP	CP	CP	CP	-	CP	CP	CP	CP	PP	PP	CP	PP	CC	PP	CC	CC	PP	CP	CP	PP	CP	PP	CP	PP	PP	CC	CC	PP	CP	CP	CC	CP	CC	CP	CC	CP	CP	CC	CP	CP	PP	CP	CC	CP	CP	PP
NES14854203	CP	CP	-	CP	PP	CP	CC	CP	CP	CP	-	PP	PP	CP	PP	CC	PP	CC	CC	PP	CP	CP	PP	CP	PP	CP	PP	CP	CP	-	-	CP	CP	-	CP	CC	CP	CC	CP	CP	CC	-	CP	PP	CP	CC	CP	CP	PP
NES11650627	CP	CP	CP	CP	PP	CP	CP	CC	CP	CP	CP	-	CP	CP	CP	CC	CP	CC	CC	-	CP	CP	PP	CP	PP	CP	PP	CP	CP	CC	PP	CP	CC	CP	-	-	CP	CC	CP	PP	CC	CC	CP	CP	CC	CP	CP	CP	PP
NES11893286	PP	CP	CP	CP	PP	CP	-	CC	CP	CP	CP	PP	CP	CP	CP	CC	CP	CC	CP	CP	CC	CP	PP	PP	PP	CP	PP	CC	CP	CC	PP	CP	CC	CP	CP	CP	CP	CC	CP	CP	CC	CC	CP	CP	CC	PP	CP	CP	PP
NES14795960	PP	-	CP	CP	PP	CP	PP	CC	CP	CP	CP	PP	CP	CP	CP	CC	CP	CC	CP	CP	CC	-	PP	PP	PP	CP	PP	CP	CP	CC	PP	CP	CC	CP	PP	CP	CP	CC	CP	CP	CC	CC	CP	CP	CC	PP	CP	CP	PP
NES11922716	PP	CP	CP	CP	PP	CP	-	CC	CP	CP	CP	PP	CP	CP	CP	CC	CP	CC	CP	CP	CC	CP	PP	PP	PP	CP	PP	CP	CP	CC	PP	CP	CC	CP	PP	CP	CP	CC	CP	CP	CC	CC	CP	CP	CC	PP	CP	CP	PP
NES13716681	PP	CP	CP	CP	PP	CP	PP	CC	CP	CP	CP	PP	PP	CP	CP	CC	-	CC	CP	CP	CC	CP	-	PP	PP	CP	PP	CP	CP	CC	PP	CP	CC	CP	PP	CP	CP	CP	CP	CP	CC	CC	CP	CP	CC	PP	CP	-	PP
NES14768150	PP	-	CP	CP	PP	CP	PP	CC	CP	CP	CP	CP	PP	CP	CP	CC	CP	CC	CP	CP	CC	-	CP	PP	PP	CP	PP	CP	CP	CC	PP	CP	CC	CP	PP	CP	CP	CP	CP	CP	CC	CC	CP	CP	CC	PP	CP	CP	PP
NES16192076	PP	CP	CP	CP	PP	CP	PP	CC	CP	PP	CP	CP	PP	CP	CP	CP	PP	CC	CP	CP	CC	PP	-	PP	PP	CP	PP	CP	CP	CC	CP	CP	CC	CP	PP	CP	CP	CP	CC	CP	CC	CP	CP	CP	CP	PP	CP	CP	PP
NES16166692	CP	CP	CP	CP	CP	CP	-	CP	CP	PP	CP	CP	PP	CP	PP	CP	PP	CC	CP	CP	CC	PP	CP	PP	PP	CP	PP	CP	CP	CC	CP	-	CP	PP	PP	CP	CP	CP	CC	CC	CP	CP	CP	CP	CP	PP	CP	CP	PP
NES11844572	CP	PP	-	CP	CP	CP	PP	CP	CP	PP	CP	CP	PP	CP	CP	CP	PP	CC	CP	CC	CC	PP	CP	PP	PP	CC	PP	CP	CP	-	-	CP	CP	PP	PP	CP	CP	CP	CC	CC	CP	CP	CP	CP	CP	CP	CP	CP	PP
NES16169044	CP	CP	CP	CP	CP	CP	PP	CP	CP	PP	CP	CP	PP	CP	CP	CP	PP	CC	CC	CC	CC	PP	CP	PP	PP	CC	PP	CP	CP	CC	CP	PP	PP	PP	PP	CP	CP	CP	CC	CC	CP	PP	CP	PP	CP	CP	CP	CP	PP
NES16166004	PP	CP	CP	PP	CP	PP	CP	PP	CP	PP	PP	CC	CP	CC	PP	CC	CC	PP	PP	CC	CP	CP	CC	CC	CC	CC	CC	CP	CC	CP	CC	CC	PP	CC	CP	PP	CP	PP	CP	CP	CP	CP	CP	PP	PP	CC	PP	PP	CC
NES16152360	PP	CP	CP	PP	CP	PP	CP	PP	CP	PP	PP	CC	CP	CC	PP	CC	CC	PP	PP	CC	CP	CP	CC	PP	CC	CC	CC	CP	CC	CP	CC	CC	PP	CC	CP	PP	CP	CP	CP	CP	-	CP	CP	PP	PP	CC	PP	PP	CC
NES16125005	PP	PP	CP	PP	CP	PP	CP	PP	CP	PP	PP	CC	CP	CC	PP	CC	CC	PP	PP	CC	CP	PP	CC	PP	CC	CC	CC	CC	CP	CC	CP	CC	PP	CC	CP	PP	CP	CP	CP	CP	CP	CP	CP	CP	PP	CP	PP	PP	CC
NES16116587	PP	PP	CP	PP	CP	PP	CP	PP	CP	PP	PP	CC	CP	CC	PP	CC	CC	PP	CP	CC	CP	PP	CC	PP	CC	CC	CC	CC	PP	CC	CP	CC	PP	CC	CP	PP	CP	CP	CP	CP	CP	CP	CP	CP	PP	PP	PP	CP	CC
NES14919469	CP	PP	-	PP	-	PP	CP	PP	CP	PP	CP	CC	CP	CC	PP	CC	CC	PP	CP	CC	CP	PP	CC	PP	CP	CC	CC	CC	PP	-	-	CC	PP	CC	CP	PP	CP	CC	CP	PP	CC	CP	PP	CC	CP	PP	PP	CP	CC
NES16104782	CP	PP	CP	PP	PP	CP	PP	PP	CP	PP	CP	CC	CP	CC	PP	CC	CP	CP	CC	CC	CP	PP	CC	PP	CP	CC	CC	CC	PP	CC	PP	CC	PP	CC	CP	PP	CP	CC	CC	PP	CC	CP	PP	CC	CP	PP	CP	CP	CC
NES11619804	CP	PP	CP	PP	CP	CP	PP	PP	CC	PP	CP	CC	CP	CC	PP	CC	CP	CP	CC	CC	CP	CC	-	PP	CP	CC	CC	CC	PP	CC	PP	CC	PP	CC	CP	PP	CP	CC	CC	PP	CC	-	PP	CP	CP	PP	CP	CP	CP
NES14121870	CP	PP	CP	PP	CP	CP	PP	PP	CC	PP	CP	CC	CP	CC	PP	CC	CP	CP	CC	CC	CP	CC	-	PP	CP	CC	CC	CC	PP	CC	PP	CC	PP	CP	CP	PP	CP	CC	CC	PP	CC	PP	PP	CP	CP	PP	CP	CP	CP
NES11578129	CP	PP	CP	PP	CP	CP	PP	PP	CC	PP	CP	CC	CP	CC	PP	PP	CP	CP	CC	CC	CP	CC	CC	PP	CP	CC	CC	CP	PP	CC	PP	CC	-	CP	CP	PP	CP	CC	CC	PP	-	PP	PP	CP	CP	PP	CP	CP	CP
NES11547375	CP	PP	CP	PP	CP	CP	PP	PP	CC	PP	CP	CC	CP	CC	PP	PP	CP	PP	CC	CC	CP	CC	CC	CP	CP	CC	CC	CP	PP	CC	PP	CC	PP	CP	CP	PP	CP	CC	CC	PP	CC	PP	PP	CP	CP	PP	CP	CP	CC
NES11544654	-	CP	CP	PP	CC	CC	CC	CP	CP	CP	CP	CP	CP	CP	CP	PP	-	CP	CP	CP	CP	-	PP	CC	CC	PP	CP	PP	CP	CC	CC	PP	CP	-	PP	CC	PP	CC	CP	CP	CP	CP	CP	CP	CP	CC	CC	PP	CC
NES16038633	CP	-	CP	PP	CC	CC	CP	CP	CP	CP	CC	CP	PP	CP	CP	PP	CP	PP	CP	CC	CP	-	PP	CC	CC	PP	CP	PP	CP	CC	CC	PP	CP	PP	PP	CC	PP	CC	CC	CP	CP	CP	CP	CP	CP	CC	CC	PP	CC
NES14961675	CP	CP	CP	PP	CC	CC	CP	CP	CP	CP	CC	CP	PP	CP	CP	PP	CP	PP	CP	CP	CP	CC	-	CC	CC	PP	CP	PP	CP	CC	CC	PP	CP	PP	PP	CP	PP	CC	CC	CP	CP	CP	CP	CP	CP	CC	CC	PP	CC
NES14090105	CP	-	CC	PP	CC	CC	CP	CC	CP	CP	CC	PP	PP	CC	CP	PP	PP	PP	CP	CP	CP	-	PP	CC	CP	PP	CP	PP	CP	CC	CC	PP	CC	CP	PP	CP	PP	CP	CC	CP	CP	CP	CP	CP	PP	CC	CP	PP	CC
NES16296512	CP	-	CC	PP	CC	CC	CP	CC	CP	PP	CC	PP	PP	CC	CP	-	PP	CP	CP	CP	CP	CC	PP	CC	CP	PP	-	CP	CP	CC	CC	PP	-	CP	PP	-	CP	CP	CC	CP	-	-	CP	CP	PP	CC	CP	PP	CC
NES16294725	CP	CP	CC	PP	CC	CC	CP	CC	CP	CP	CC	PP	PP	CC	CP	CP	PP	CP	CP	CP	CP	CP	PP	CC	CP	PP	CP	CP	CP	CC	CC	PP	CC	CP	PP	CP	CP	CP	CC	CP	CP	CP	CP	CP	PP	CC	CP	PP	CC
NES16028795	CP	CP	CC	PP	CC	CC	CP	CC	CP	CP	CC	PP	PP	CC	CP	CP	PP	CP	CP	CP	CC	CP	PP	CC	CP	PP	CP	-	CP	CC	CC	CP	CC	CP	PP	CP	CP	CP	CC	CP	-	CP	CP	CP	PP	CC	CP	PP	CC
NES11443565	CP	CP	CC	PP	CC	CC	CP	CP	CP	CP	CP	PP	PP	CC	CP	CP	PP	CP	CP	CP	CC	CP	PP	CC	CP	PP	-	PP	CP	CP	CP	CP	-	CC	PP	-	CP	CP	CC	CP	-	-	PP	CP	PP	CP	CP	PP	CC
NES16257226	CP	CP	CC	PP	CP	CC	CC	CP	CP	CP	CP	CP	PP	CC	CP	CP	PP	CP	CC	PP	CC	CP	PP	CC	CP	PP	CP	PP	CP	CP	CP	CP	CP	CC	CP	PP	CP	CP	CP	CP	CP	CP	PP	CP	PP	CP	CP	PP	CC
NES11182447	CP	CP	CC	PP	CP	CC	CP	PP	CC	PP	CP	CP	CP	CC	PP	CP	PP	CC	CC	PP	CC	PP	PP	PP	CP	CP	PP	PP	CP	CP	CP	CP	CP	CC	CP	PP	CP	CP	CP	CP	CP	CP	PP	CP	CC	CP	CC	CP	CP
NES11337932	CP	CP	CC	PP	CP	CC	CP	PP	CC	PP	CP	CP	CP	CC	CP	CP	CP	CC	CC	PP	CC	PP	PP	PP	CP	CP	PP	PP	CP	CP	CP	CP	CP	CP	CP	PP	CP	CP	CP	CP	CP	CP	PP	CP	CC	CP	CC	CP	CP
NES16235273	CP	CC	CC	CP	PP	CP	PP	CC	CP	CC	CC	CP	CP	CP	CP	CP	PP	CC	PP	CP	CP	CP	CP	PP	CP	CP	CP	PP	CP	PP	CP	CC	-	PP	PP	PP	CP	CP	CP	PP	-	PP	CP	CP	PP	PP	CP	PP	CP
NES16739659	CP	-	CC	CP	CP	CP	CP	CC	CP	CC	CC	CP	CP	CP	CP	-	PP	CC	PP	CP	CP	-	CP	PP	PP	CC	CP	CP	PP	PP	PP	CC	CC	PP	CP	CP	CP	CP	CP	PP	CP	PP	CP	CP	PP	PP	CP	PP	CC
NES16746524	CP	-	CC	CP	CP	CP	CP	CC	CP	CC	CC	CP	CP	CP	CP	CP	PP	CC	PP	CP	CP	-	CP	PP	PP	CC	CP	CP	PP	CP	PP	CC	CC	PP	CP	CP	CC	CC	CP	PP	CP	PP	CP	CP	PP	PP	CP	PP	CC
NES14258398	CP	-	CC	CP	CP	CC	CP	PP	CC	CC	CC	CP	CP	CP	PP	CP	CP	CC	CC	PP	PP	-	CP	PP	PP	CC	CP	CC	PP	CC	PP	CC	CP	CP	CP	CP	CC	CC	PP	CC	CP	PP	CP	CP	PP	PP	CP	PP	CC
NES11289887	CP	CP	CC	CP	CP	CC	CP	PP	CC	CC	CC	PP	CP	CP	PP	CP	CP	CC	CC	PP	PP	PP	CP	PP	PP	CC	CP	CC	CP	CC	PP	CC	CP	CP	CC	CP	CC	CC	PP	CC	PP	PP	CP	CP	PP	PP	CP	PP	CC
NES16812073	CP	-	CC	PP	CP	CC	CP	PP	CC	CC	CC	-	CC	PP	PP	CP	CP	CC	CC	-	PP	CP	CP	PP	PP	CC	CP	CC	CP	CC	PP	CC	CP	CP	-	-	CC	CC	PP	CC	PP	PP	CP	CP	PP	PP	CP	PP	CC
NES16823856	CP	CP	CP	PP	-	CC	CP	PP	CC	CC	CP	PP	CC	PP	PP	CP	CC	CC	CC	PP	PP	CP	-	PP	PP	CC	CP	CC	CP	CC	-	CC	CP	CP	CP	CP	CP	CC	PP	CC	PP	PP	CC	PP	PP	PP	CC	PP	CC
NES16851701	CP	-	CP	CP	CP	CC	CP	CP	CC	CC	CP	PP	CC	PP	PP	CP	CC	PP	CC	CP	CP	-	PP	CP	PP	CC	CP	CC	CC	CC	PP	CP	CP	CC	CP	CP	CP	CC	PP	CC	PP	CP	CC	CP	PP	CP	CC	PP	CP
NES11983796	PP	PP	-	CP	CC	CC	CP	CP	CP	CC	CP	PP	CC	PP	PP	CP	CP	PP	CC	CP	CP	CC	CP	CP	CP	CC	CP	CC	CC	-	-	CP	CP	CC	CP	CP	CP	CC	PP	CC	PP	CP	CC	CP	PP	CP	CC	PP	CP
NES11960604	CP	CP	CC	PP	CC	CC	CP	CP	CP	CP	PP	CP	PP	CP	CC	CC	CP	CP	CC	CP	CP	PP	-	CP	CC	CP	CP	CP	CC	CP	PP	CC	CP	CC	PP	PP	CC	PP	CP	PP	PP	CP	PP	CP	PP	CP	CP	CP	PP
NES15224084	CP	CP	CC	-	CC	CC	PP	CP	CP	PP	PP	PP	PP	CC	CC	CC	CP	CP	CC	CP	CP	PP	-	CP	CC	CC	CP	CP	CP	CP	PP	CP	CP	CC	PP	PP	CP	PP	CP	PP	PP	CP	PP	CP	PP	CP	CP	CP	PP
NES15211387	PP	CP	CC	PP	CC	CC	PP	CP	CP	PP	CP	PP	PP	CC	CC	CC	CP	CP	CC	CP	PP	PP	CP	CP	CC	CC	CP	CP	CP	CP	PP	CP	CP	CC	PP	PP	CP	PP	CP	PP	PP	CP	PP	CP	PP	CP	CP	CP	PP
NES15306020	PP	CP	-	PP	CC	CC	PP	CP	CP	PP	CP	-	CP	CC	CC	CP	CP	CP	CC	CP	PP	PP	CP	CP	CC	CC	CP	CP	CP	-	-	CP	CP	CC	PP	PP	CP	PP	CP	PP	PP	CP	PP	CP	CP	CP	CP	CP	PP
NES16884929	PP	CP	CP	CP	CC	CC	-	CC	CP	PP	CP	PP	CP	CC	CC	CP	CP	CP	CC	CP	PP	PP	CP	CP	CC	CC	CP	CC	CP	PP	PP	CP	CP	CC	PP	CP	CP	PP	CP	PP	CP	CP	CP	CP	CP	CP	CP	CP	PP
NES14174492	PP	CP	CP	CP	CC	CC	-	CC	CP	PP	CP	PP	CP	CC	CC	CP	CP	CP	CC	CP	PP	PP	CP	CP	CC	CC	CP	CC	CP	PP	PP	CP	CP	CC	PP	CP	CP	PP	CP	PP	CP	CP	CP	CP	CP	CP	CP	CP	PP
NES11950700	PP	CP	CP	CP	CC	CC	PP	CC	CP	PP	CP	PP	CP	CC	CC	CP	CP	CP	CC	CP	PP	PP	CP	CP	CC	CC	CP	CC	CP	PP	CP	CP	CP	CP	PP	CC	CP	PP	PP	CP	CP	CP	CP	CP	CC	CP	CP	CP	PP
NES15312977	CP	CP	CP	CC	CC	CC	-	CP	CP	PP	CP	CP	CP	CC	CC	CP	PP	CP	CC	CP	PP	PP	PP	CP	CC	CC	CP	CC	CP	PP	CP	CP	CP	CP	PP	CC	CP	CC	PP	CP	CP	CP	CP	CP	CP	CP	CP	CP	PP
NES12027795	CP	CP	CP	CC	CC	CC	PP	CP	CP	PP	PP	CP	CP	CC	CC	PP	PP	CP	CC	CP	PP	PP	PP	CP	CC	CP	CC	CP	CP	PP	CP	PP	-	CP	PP	CC	CP	CC	PP	CP	-	CP	CP	CP	CP	CP	CP	PP	PP
NES11255234	CC	CC	-	CC	CC	CC	CP	CP	CP	CP	PP	-	CP	-	CP	PP	PP	CP	CP	CP	PP	CP	PP	CC	CC	CP	CP	PP	CP	-	-	PP	-	-	PP	CC	PP	CC	PP	CP	CC	-	CC	CP	CP	CC	CP	PP	PP
NES14143026	CC	CC	CC	CC	CC	CC	CP	CP	CP	CP	PP	CP	CP	CP	CP	PP	CP	CP	CP	CP	PP	CP	PP	CC	CC	CP	CP	PP	CP	CP	PP	CP	PP	CP	PP	CC	PP	CC	PP	CP	CC	CC	CC	CP	CP	CC	CP	PP	PP
NES08390473	CP	-	CC	PP	PP	CP	CC	PP	PP	CC	CP	CP	CC	CP	CP	PP	CP	CP	CP	CC	CP	-	PP	CP	CC	CP	CP	CP	CP	CP	PP	CP	PP	CP	CP	PP	CP	CP	PP	CP	CC	PP	CP	CP	CP	CP	CC	CC	CP
NES08384356	CP	-	CC	PP	PP	CP	CC	PP	PP	CC	CP	CP	CC	CP	CP	PP	CP	CP	CP	CC	PP	-	PP	CP	CC	CP	CC	CP	CP	CP	CP	CP	PP	CP	CC	PP	CP	CP	PP	CP	CC	PP	CP	CP	CP	PP	CC	CC	CP
NES08349771	-	PP	CC	CP	PP	CP	CC	PP	PP	CC	CP	CP	CP	CC	CP	PP	CP	CP	CP	CC	PP	CP	PP	CP	CC	PP	CC	PP	CC	PP	CP	CP	-	PP	CC	PP	PP	CP	PP	PP	-	CP	CP	CC	CP	CP	CC	CC	CC
NES08331222	CP	PP	CC	CP	PP	CP	-	PP	PP	CC	CP	CP	PP	CC	PP	PP	CP	CP	CP	CC	PP	CP	PP	CP	CC	PP	CC	PP	CC	PP	CP	CP	PP	PP	CC	PP	PP	CP	CP	PP	CC	CP	CP	CC	CP	CP	CC	CC	CC
NES08429208	CP	CP	CC	CP	CP	CP	CC	PP	PP	CC	CP	-	PP	CC	PP	PP	CP	CP	PP	-	PP	CP	PP	CP	CP	PP	CC	PP	CP	PP	CP	CP	PP	PP	-	PP	PP	CP	CP	CP	CP	CP	CC	CC	PP	CP	PP	CC	CC
NES08495697	CP	CP	CC	CC	CP	CP	CP	PP	PP	CC	CC	CP	PP	CC	PP	PP	CP	CP	CP	PP	PP	CP	CP	CP	CP	PP	CC	PP	CP	PP	CP	PP	PP	PP	CP	PP	PP	CC	CP	CP	PP	CP	CP	CC	PP	CP	PP	CC	CC
NES08577122	CP	PP	CC	CC	CP	CP	CP	PP	PP	CC	CC	CP	PP	CP	PP	PP	CC	CP	CP	PP	PP	CP	CP	CP	CP	PP	CC	PP	PP	PP	CP	PP	PP	PP	CP	PP	PP	CC	CP	CP	PP	CP	CP	CC	PP	CP	PP	CP	CC
NES08552810	CP	PP	CC	CC	CP	PP	CP	PP	PP	CC	CP	PP	PP	CP	PP	PP	CC	CP	CP	PP	CP	PP	CP	CP	CP	PP	CC	PP	CP	PP	CP	CP	-	PP	CP	CP	CP	CC	CP	CP	-	CP	CP	CP	PP	CP	PP	CP	CP
NES08540149	CP	PP	CC	CC	CP	PP	-	CP	PP	CC	CP	PP	PP	CP	PP	PP	CC	-	CP	PP	CP	PP	CP	CP	CP	PP	CC	PP	CP	PP	CP	CP	PP	PP	CP	CP	CC	CC	CP	CP	PP	CP	CP	CP	PP	CP	PP	CP	CP
NES08520154	CP	PP	CC	CC	CP	PP	CP	CP	CP	CC	CP	PP	PP	CP	PP	PP	CC	CP	CP	PP	CP	PP	CP	CP	CP	PP	CC	PP	CP	CP	CP	CP	PP	PP	CP	CP	CC	CC	CP	PP	PP	CP	CP	CP	PP	CP	PP	CP	CP
NES16942918	CP	PP	CC	CC	CP	CP	CC	CP	CP	CP	CP	-	PP	CP	PP	CC	CP	PP	CC	-	CP	CP	PP	CC	PP	CP	CP	CC	CC	CP	CC	CP	CP	PP	-	CP	CP	CC	CP	CP	CP	CP	CP	CP	CP	CC	CP	CP	CP
NES15356397	CP	PP	CP	CC	CP	CP	-	CP	CP	CP	CP	CP	PP	CP	PP	CC	CC	PP	CC	CP	CP	CP	PP	CC	PP	CP	CP	CC	CP	CP	CC	CP	CC	PP	PP	CP	CP	CC	CP	PP	CP	CP	CP	CP	CP	CP	PP	CP	CP
NES15364964	CP	PP	CP	CC	CP	CP	CC	CP	CP	PP	CP	CP	PP	CP	PP	CC	CC	PP	CC	CP	CP	CP	-	CC	PP	CP	CP	CC	CP	CP	CC	CP	CC	PP	PP	CP	CP	CP	CC	PP	CP	-	CP	CP	CP	CP	PP	CP	CP
NES17562025	CP	PP	CP	CC	CP	CP	CC	CC	CP	PP	CC	CP	PP	CP	PP	CC	CC	PP	CC	CP	CP	CP	CP	CC	PP	CP	CP	CP	CP	CP	CP	CP	CC	PP	PP	CP	CP	CP	CC	PP	CP	CP	CP	CP	CP	CP	PP	CP	CP
NES17574803	CP	-	CP	CC	CP	CP	CC	CC	CP	PP	CC	CC	PP	CP	PP	CC	CC	PP	CC	CP	CP	-	CP	CC	PP	CP	CP	PP	CP	CP	CP	CP	CC	PP	PP	CP	CP	CP	CC	PP	CP	CP	CP	CP	CP	CP	PP	-	CP
NES11230999	CP	CP	CP	CC	CP	PP	CP	CC	CP	PP	CC	CC	PP	CP	PP	CC	CC	PP	CP	CP	CP	CP	CP	CC	PP	CP	CP	PP	PP	CP	CP	CP	CC	PP	PP	CP	CP	CP	CC	PP	CP	CP	PP	CP	CP	CP	PP	CP	CP
NES14390124	CP	CP	CP	CC	CP	PP	-	CC	CP	PP	CC	CC	CP	CP	PP	CC	CC	PP	CP	CP	CP	CP	CP	CC	PP	CP	CP	PP	PP	CP	CP	PP	CC	PP	PP	CP	CP	CP	CC	PP	CP	-	PP	CP	CP	CP	PP	PP	CP
NES17617694	CP	CC	CP	CC	CP	PP	CP	CC	CP	PP	CC	CC	CP	CP	PP	CC	CC	PP	CP	CP	CP	CP	CP	CC	PP	CP	CP	PP	PP	CP	CP	PP	CC	PP	PP	CP	CP	CP	CC	PP	CP	CP	PP	CP	CP	PP	PP	PP	CP
NES17631525	CP	CC	-	CC	-	PP	CP	CC	CP	PP	CC	CC	CP	CP	PP	CC	CC	PP	CP	CC	CP	PP	CP	CC	PP	CP	CP	CP	PP	-	-	PP	CC	PP	PP	CP	CP	CP	CC	CP	CP	CP	PP	PP	CP	PP	PP	PP	CP
NES11372315	CP	CC	-	PP	PP	PP	CP	CC	CP	CP	CC	-	CC	CP	PP	CC	CP	PP	CP	CC	CP	CP	CP	CC	CP	PP	CC	CP	PP	-	-	PP	CP	PP	CP	CP	CP	CP	PP	CC	CP	CP	PP	PP	PP	PP	CP	CP	CC
NES15514996	CP	PP	CC	PP	CC	PP	PP	CP	CC	CP	CP	CC	PP	CP	PP	CP	CP	PP	CC	CP	CP	CP	-	PP	CP	CC	CC	CP	CC	CC	CP	CP	PP	PP	CC	CP	CC	CP	CP	PP	CP	CP	CP	CP	CP	CC	CP	CC	CP
NES12424122	CP	PP	CC	PP	CC	PP	PP	CP	CC	CP	CP	CC	PP	CP	CP	CP	CP	PP	CC	CP	CP	CP	PP	PP	CC	CC	CP	CP	CC	CC	CP	CP	PP	PP	CP	CC	CC	CP	CP	PP	-	CP	CP	CP	CP	CC	CP	CC	CP
NES14352221	CP	PP	CP	CP	CP	PP	PP	CP	CC	CP	CC	CP	CP	CP	CP	PP	CP	CP	CC	CP	CP	CP	PP	PP	CC	CP	-	CP	CC	CC	CP	CP	-	CP	CP	CC	CP	CP	CP	PP	-	-	PP	CP	CP	CP	CP	CP	CP
NES15486316	CP	PP	CP	CC	CP	CP	PP	CP	CC	CP	CC	CP	CP	CP	CP	PP	CP	CC	CP	CP	CC	PP	PP	CP	CC	CP	CP	PP	CC	CP	CP	CP	-	CP	PP	CC	CP	CP	CP	PP	-	CP	PP	PP	CP	CP	CP	CP	CC
NES12473022	CP	CP	CP	CC	CP	CP	PP	CP	CC	CC	CC	-	CP	CP	CP	PP	CP	CC	PP	-	CP	PP	PP	CP	CC	CP	CP	CP	CC	CP	CP	PP	PP	CP	-	CC	PP	CP	CP	PP	CP	CP	PP	CP	PP	CP	CP	CP	CC
NES15541940	CP	CP	CP	CP	CP	CP	CC	CC	CP	CC	CC	PP	CP	PP	CP	-	CP	CC	PP	CC	CP	CP	PP	CP	CP	CP	CP	CP	CC	PP	CP	PP	PP	CC	PP	CC	CP	CP	PP	CP	-	CP	PP	CP	CP	PP	CC	CP	CC
NES17155601	CC	CP	CP	CP	CC	CC	CC	CP	PP	CC	CP	-	CP	PP	CP	PP	PP	CP	PP	-	CP	PP	CP	PP	CP	CC	CP	CC	CC	CP	PP	CC	CP	CC	-	CP	CP	CP	CP	CP	CP	CC	PP	PP	CP	CP	CP	CC	PP
NES14311113	CC	CP	CP	CP	CC	CC	CC	CP	PP	CC	CP	PP	CP	PP	PP	PP	PP	CC	CP	PP	CP	PP	CP	PP	CP	CC	CP	CC	CC	PP	PP	CC	-	CC	CP	CP	CP	CP	CP	CP	-	CC	PP	PP	CP	CP	CP	CC	PP
NES15551287	CC	CP	PP	PP	CP	CC	CC	CP	PP	CC	CP	PP	CP	PP	CP	PP	PP	CP	PP	PP	CC	PP	CP	PP	CC	CC	CP	CP	CC	CP	PP	CC	CP	CC	CP	CP	CP	CP	CP	CC	CP	CC	PP	PP	CP	CP	CP	CC	CP
NES17248278	CP	CP	-	PP	PP	CC	CC	CP	PP	CP	PP	PP	PP	CP	CP	PP	PP	PP	PP	PP	CP	PP	CP	PP	CC	CC	CP	CP	CC	-	-	CC	CP	CP	CC	CP	CP	CC	CP	CC	CP	CP	PP	CP	PP	CC	CC	CC	CP
NES12528691	CP	CP	PP	PP	PP	CC	CC	CP	PP	CP	PP	PP	PP	CP	CP	PP	PP	PP	PP	PP	CP	PP	CP	PP	CC	CC	CP	CP	CC	CC	CC	CC	CP	CP	CC	CP	CP	CC	CP	CC	CP	CP	PP	CP	PP	CC	CC	CC	CP
NES12530371	CP	CP	CP	PP	PP	CC	CC	CP	PP	CP	CP	-	PP	CP	CP	CP	PP	PP	PP	-	CP	PP	CP	PP	CP	CC	CP	CP	CC	CC	CC	CP	CP	CP	-	-	CC	CC	CP	CC	CP	CP	PP	CP	PP	CP	CC	CC	CP
NES12570316	CP	CP	-	PP	PP	CC	CC	CP	CP	CP	CP	PP	PP	CP	CP	CP	PP	PP	PP	PP	CP	PP	CP	PP	CP	CC	PP	CP	CC	-	-	CP	CC	CP	CC	CP	CC	CC	CP	CC	CP	CP	CP	CP	PP	CP	CP	CC	CP
NES17284257	CP	-	CC	PP	PP	CC	CC	CP	CP	CP	CP	PP	PP	CP	CP	CP	PP	PP	PP	PP	CP	-	CP	PP	CP	CC	PP	CP	CC	CP	CC	CP	CC	CP	CC	PP	CC	CC	CP	CC	CP	CP	CP	CP	PP	-	CP	-	CP
NES17308685	CC	CP	CC	CP	PP	CC	CP	CC	CP	CP	PP	-	PP	CC	PP	PP	CP	CP	CC	-	-	PP	CP	CP	CP	CP	CP	CP	PP	CC	PP	CP	CP	CP	-	PP	PP	CP	CP	PP	CC	CP	CP	CP	CC	CP	CP	CP	CC
NES12646137	CC	CP	CC	CP	PP	CC	CP	CC	CP	CP	PP	CP	PP	CC	PP	PP	CP	CP	CP	CP	CP	CP	CP	CP	CP	CP	CP	CP	PP	CC	PP	CP	PP	CP	CC	PP	PP	CP	PP	PP	-	CP	CP	CP	CC	CP	CP	CP	CC
NES16986592	CC	CP	CP	CP	CP	CC	CC	CP	CP	CP	PP	CP	PP	CC	CC	PP	CP	CP	CP	CP	CP	CP	CC	CP	CP	CP	CP	CP	PP	CC	PP	CP	PP	CP	CC	PP	PP	CP	PP	PP	CC	CP	CP	CP	CC	CP	CP	CP	CC
NES17013166	CC	CP	-	CP	CP	CC	CC	CP	CP	CP	PP	CP	PP	CC	CC	PP	CP	CP	CP	CP	CP	CC	CC	CP	CP	CP	CP	CP	CP	-	-	CP	PP	CP	CC	PP	CP	CP	PP	PP	CC	CP	CP	CP	CC	CP	CP	CP	CC
NES12650745	CC	CP	CP	CP	CP	CC	CC	CP	CP	CP	PP	CP	PP	CC	CC	PP	CP	CP	CP	CP	CP	CC	CC	CP	CP	CP	CP	CP	CP	CC	CP	CP	PP	CP	CC	PP	CP	CP	PP	PP	-	CP	CP	PP	CC	PP	CP	CP	CC
NES12054857	CC	PP	CP	CP	CP	CC	CC	CP	CP	CP	PP	CP	CP	CC	CC	PP	CP	PP	CP	CP	CP	CC	CC	CP	CP	CP	CP	CP	CP	CC	CP	PP	-	CC	CC	PP	CP	CP	PP	PP	-	CC	CP	CP	CC	PP	CP	CP	CC
NES14556844	CC	CP	CP	CP	CP	CP	CC	CP	CP	CP	PP	CP	CP	CC	CC	PP	CP	PP	CP	PP	CP	CP	CC	CP	CP	CP	PP	CC	CC	CC	CP	PP	PP	CC	CC	CP	CC	PP	PP	CP	CC	CC	CP	CP	CC	PP	CP	CP	CC
NES12055708	CC	-	CP	CP	CP	CP	CP	PP	CC	PP	PP	CP	CP	CC	CC	CP	PP	PP	CP	PP	CP	-	CC	CP	CP	CP	PP	CP	CC	CC	CP	PP	PP	CC	CC	CP	CC	PP	PP	CP	CC	CC	CP	CP	CC	PP	CP	CC	CC
NES14551059	CC	CP	CC	CP	CC	CP	CP	PP	CC	PP	PP	CP	CP	CC	PP	CP	PP	PP	PP	PP	PP	CP	CC	CP	PP	CP	PP	CP	CC	CC	CP	PP	PP	CC	CP	CC	CC	CP	PP	CC	CC	CC	CP	CP	CC	PP	CP	CC	CP
NES12127704	CP	-	CP	PP	CP	CP	CC	CP	PP	CP	PP	CP	CP	CC	CP	CC	PP	CC	CP	CP	CC	-	CC	CC	CP	CP	CC	CP	CP	PP	CP	PP	CP	CP	CP	PP	CP	CC	PP	CC	CP	-	PP	PP	CC	CP	-	-	CP
NES12118829	CP	CC	CP	CP	CP	CP	CC	CP	PP	CP	CP	CP	CP	CC	PP	CC	PP	CC	CP	CP	CC	PP	CC	CC	CP	CP	CC	CP	CP	PP	CP	PP	-	CP	CP	PP	CP	CC	PP	CP	-	CC	CP	CP	CC	CP	CP	CC	CP
NES15709083	CP	CP	CP	CP	CC	CP	CC	CP	PP	CC	CP	-	CP	CC	PP	CP	PP	CC	CP	-	CC	CP	CC	CC	CP	PP	CP	CP	CP	PP	CP	CP	CC	CP	-	PP	CP	CC	PP	CP	CC	CP	CP	CP	CP	CP	CP	CP	CP
NES16447657	CP	PP	CC	CP	CC	CP	CC	CP	PP	CC	CP	PP	CP	CC	PP	CP	CP	CC	CP	CP	CC	CP	-	CC	CP	PP	CP	CP	CP	PP	CP	CP	CC	CP	PP	PP	CP	CC	CP	CP	CC	CP	CP	CP	CP	CP	CC	CP	CC
NES16508730	CP	PP	CC	CP	CC	CP	CC	CP	PP	CC	CP	PP	CP	CC	PP	CP	CP	CC	CP	CC	CC	CP	CC	CC	CP	PP	CP	CP	CP	PP	CP	CP	CC	CP	PP	PP	CP	CC	CP	CP	-	CP	CP	CP	CP	CP	CC	CP	CC
NES12193521	CP	PP	CC	CP	CC	CP	CP	PP	PP	CC	CP	PP	CP	CC	PP	CP	CP	CC	CC	CC	CC	CC	-	CC	CP	PP	CP	CC	CP	PP	CP	CP	CC	CP	PP	PP	CP	CC	CP	CP	CP	CP	CP	CP	CP	CP	CC	CP	CP
NES16520006	CP	PP	CC	CP	CC	CP	-	PP	PP	CP	CP	PP	CP	CC	PP	CP	CP	CC	CC	CC	CC	CC	CC	CC	PP	PP	CP	CC	PP	PP	CP	CP	CC	CP	PP	PP	CP	CC	CP	CP	CP	CP	CP	CP	CP	CP	CC	CP	CP
NES12188495	CP	PP	CC	CP	CC	CP	CP	PP	PP	CP	CP	PP	CP	CC	PP	CP	CP	CC	CC	CC	CC	CC	CC	CC	PP	PP	CP	CP	PP	PP	CP	CP	CP	CP	PP	PP	CP	CC	CP	CP	CP	CP	CP	CP	CP	CP	CC	CP	CP
NES16533971	CP	PP	CC	CC	CC	CP	CP	PP	CP	CP	CP	-	CP	CC	PP	CP	CP	CC	CP	-	CC	CC	CC	CP	PP	PP	PP	CP	PP	PP	CP	CC	PP	PP	-	PP	CP	CP	CP	CP	CP	CP	CC	CP	CP	CC	CC	CP	CP
NES16530684	CC	-	PP	CP	CP	CC	PP	CC	PP	PP	PP	CC	PP	CP	CP	PP	CP	CP	CC	CP	PP	CP	CP	CP	PP	PP	PP	CP	CC	CP	CP	PP	CP	CC	PP	PP	PP	CP	CC	CP	CP	CC	CP	CP	CC	CC	CP	CP	CC
NES16566664	CC	PP	CP	CP	CP	CC	CC	CC	PP	PP	PP	CC	PP	CP	CP	PP	PP	CP	CC	CP	CP	CP	CP	CP	PP	PP	PP	-	CC	CP	CP	PP	CP	CC	CC	PP	PP	CP	CC	CP	CP	CC	CP	CC	CC	CC	CP	CP	CP
NES15078603	CC	PP	CP	CP	CP	CC	CC	CC	PP	PP	PP	CC	PP	CP	CP	PP	PP	CP	CC	CP	CP	CP	CP	CP	PP	PP	PP	CP	CC	CP	CP	PP	CP	CC	CC	PP	PP	CP	CC	CP	CP	CC	CP	CC	CC	CC	CP	CP	CP
NES16563062	CC	-	CP	CP	CP	CC	CC	CC	PP	PP	PP	CC	PP	CP	CP	PP	PP	CP	CC	CP	CP	-	CP	CP	PP	PP	PP	CP	CC	CP	CP	PP	CP	CC	CC	PP	PP	CP	CC	CP	CP	CC	CP	CC	CC	CC	CP	-	CP
NES16568491	CC	PP	CP	-	CP	CC	CC	CP	PP	PP	PP	CC	CP	CP	CP	PP	PP	CP	CC	CP	CP	CP	CP	CP	PP	PP	PP	CP	CC	CP	CP	PP	CP	CC	CC	PP	PP	CP	CC	CP	CP	CC	CP	CC	CC	CC	CP	CP	CP
NES16574253	CP	PP	CP	CP	CP	CC	CC	CP	PP	CP	PP	CC	CP	CP	CP	PP	PP	CP	CC	CP	CP	CP	CP	CP	PP	PP	PP	CP	CC	CP	PP	PP	-	CC	CC	PP	PP	CP	CC	CP	-	CC	CP	CC	CC	CC	CP	CP	CP
NES16495710	CP	PP	CP	CP	CP	CC	CC	CP	PP	CP	PP	CC	CP	CP	CP	PP	PP	CP	CC	CP	CP	CP	CP	CP	PP	PP	PP	CP	CC	CP	PP	PP	-	CC	CC	PP	PP	CP	CC	CP	-	CC	CP	CC	CC	CC	CP	CP	CP
NES15758798	CP	PP	CP	CP	CP	CC	CC	-	PP	CP	PP	CC	CP	CP	CP	PP	PP	CP	CC	CP	CP	CP	CP	CP	PP	PP	PP	CP	CC	CP	PP	PP	CP	CC	CC	PP	PP	CP	CC	CP	CP	CC	CP	CC	CC	CC	CP	CP	CP
NES17316721	CP	PP	CP	CP	CP	CC	CC	CP	PP	CP	PP	CC	CP	CP	CP	PP	PP	CP	CC	CP	CP	CP	-	CP	PP	PP	PP	CP	CC	CP	PP	PP	CP	CC	CC	PP	PP	CP	CC	CP	CP	CC	CP	CC	CC	CC	CP	CP	CP
NES17319010	CP	PP	-	CP	CP	CC	CC	CP	PP	CP	PP	CC	CP	CP	CP	PP	PP	CP	CC	CP	CP	CP	CP	CP	PP	PP	PP	CP	CC	-	-	PP	CP	CC	CC	PP	PP	CP	CC	CP	CP	CC	CP	CC	CC	CC	CP	CP	CP
NES17320493	CP	PP	CP	CP	CP	CC	CC	CP	PP	CP	PP	-	CP	CP	CP	PP	PP	CC	CC	-	CP	CP	CP	CP	PP	PP	PP	CP	CC	CP	PP	PP	CP	CC	-	PP	PP	CP	CC	CP	CP	CC	CC	CC	CC	CC	PP	CP	CP
NES17329853	CP	PP	CP	CP	CP	CC	CC	CP	PP	CP	PP	CP	CP	CP	CP	PP	PP	CC	CC	CP	CP	CP	-	CP	PP	PP	PP	CP	CC	CP	PP	PP	CP	CC	CC	PP	PP	CP	CC	CP	CP	CC	CC	CC	CC	CC	PP	CP	CP
NES17325867	CP	PP	CP	CP	CP	CC	-	CP	PP	CP	PP	CP	CP	CP	CP	PP	PP	CC	CC	CP	CP	CP	CP	CP	PP	PP	PP	CP	CC	CP	PP	PP	CP	CC	CC	PP	PP	CP	CC	CP	CP	CC	CC	CC	CC	CC	PP	CP	CP
NES17336118	CP	PP	CP	CP	CP	CC	CC	CP	PP	CP	PP	CP	CP	CP	CP	PP	PP	CC	CC	CP	CP	CP	CP	CP	PP	PP	PP	CP	CC	CP	PP	PP	CP	CC	CC	PP	PP	CP	CC	CP	CP	CC	CC	CC	CC	CC	PP	CP	CP
NES17333810	CP	PP	CP	CP	CP	CC	CC	CP	PP	CP	PP	CP	CP	CP	CP	PP	PP	CC	CC	CP	CP	CP	CP	CP	PP	PP	PP	CP	CC	CP	PP	PP	CP	CC	CC	PP	PP	CP	CC	CP	CP	CC	CC	CC	CC	CC	PP	CP	CP
NES12227813	CP	-	CP	CP	CP	CC	CC	CP	PP	CP	PP	CP	CP	CP	CP	PP	PP	CC	CC	CP	-	-	-	CP	PP	PP	PP	CP	CC	-	PP	PP	CP	CC	CC	PP	PP	CP	CC	CP	CP	CC	CC	CC	CC	CC	PP	-	CP
NES15074281	CP	PP	CP	CP	CP	CC	CC	CP	CP	CP	PP	-	CP	CP	CP	PP	PP	CC	CC	-	CP	PP	CP	CP	PP	PP	PP	CP	CC	CC	PP	PP	CP	CC	-	PP	PP	CP	CC	CP	PP	CC	CC	CC	CC	CP	PP	CP	CP
NES15202296	CP	CP	-	CP	-	CC	CC	CP	CP	CP	CP	-	CP	CP	CP	PP	PP	CC	CC	CP	CP	PP	CP	CP	PP	CP	CP	CP	CC	-	-	PP	CP	PP	CC	PP	PP	CP	CC	CP	PP	CC	CC	CC	CC	CP	PP	CP	CP
NES17372016	CP	CP	CP	PP	CC	CP	CC	CP	CP	CP	CP	CP	CP	CP	CP	PP	PP	CC	CC	CP	CP	PP	CP	CP	CP	CP	CP	CP	CC	CC	PP	PP	CP	PP	CC	PP	PP	CP	CP	CP	PP	CC	CC	CC	PP	CP	PP	CP	CP
NES17415424	-	CP	PP	PP	CC	PP	CP	CP	CC	CC	CP	CP	CC	CP	CP	CP	PP	CC	CC	CC	CP	PP	PP	CP	CP	CC	CP	PP	CP	CP	CP	CP	PP	PP	CC	PP	PP	CP	CP	PP	PP	CC	CP	PP	PP	CP	PP	CP	CP
NES12279217	PP	CP	CP	CC	CP	CP	-	CP	CC	CP	PP	CC	PP	PP	PP	CP	CP	CP	CP	CP	PP	CP	PP	CP	CP	CC	CC	CC	PP	CP	PP	CP	CC	CC	PP	CC	CP	PP	CP	CC	CP	CP	PP	PP	CP	CP	CC	CC	-
NES15800636	PP	CP	CP	CC	CP	CP	CC	CP	CC	CP	PP	CC	PP	PP	PP	CP	CP	CP	CP	CP	PP	CP	PP	CP	CP	CC	CC	CC	PP	CP	PP	CP	CC	CC	PP	CC	CP	PP	CP	CC	CP	CP	PP	PP	CP	CP	CC	CC	CP
NES12683574	PP	CP	PP	CC	PP	CP	CC	CP	CC	CP	PP	CC	PP	PP	PP	PP	CP	CP	CP	CP	PP	CP	-	CP	CP	CC	CC	CP	PP	CP	PP	CP	CC	CC	PP	CC	CP	PP	CP	CC	CP	CP	PP	PP	CP	CP	CC	CP	CP
NES12723386	CP	CP	PP	CC	PP	CP	-	CP	CP	CC	CP	CP	PP	PP	PP	CP	CP	CP	CP	CP	PP	CP	CP	CP	CP	CC	CC	CP	PP	CP	PP	CP	CC	CC	PP	CC	CP	PP	CP	CC	CP	CP	PP	PP	CP	CP	CC	CP	CP
NES12727990	CP	-	PP	CC	PP	CP	CC	CP	CP	CC	CP	CP	PP	PP	PP	CP	CP	CP	CP	CP	PP	CP	CP	CP	CP	CC	CC	CP	PP	CP	PP	CP	-	CC	PP	CC	CP	PP	CP	CC	-	-	PP	PP	CP	CP	CC	CP	CP
NES12759272	CP	CP	PP	CC	PP	CP	-	PP	CP	CC	CP	CP	CP	PP	PP	CP	CP	CP	CP	PP	PP	CC	CP	CP	CP	CC	CC	CP	PP	CP	PP	CP	CC	CC	PP	CC	CP	PP	PP	CC	CP	PP	PP	PP	CP	CP	CC	CP	PP
NES15157387	CP	-	PP	CC	PP	CP	CC	PP	CP	CC	CP	CP	CP	CP	PP	CP	CP	CP	CP	PP	PP	-	CP	CP	CP	CC	CC	CP	PP	CP	PP	CP	CC	CC	PP	CC	CP	PP	PP	CC	CP	PP	PP	PP	CP	CC	CC	-	PP
NES13424862	CP	CP	PP	CP	PP	CC	CC	PP	CP	CC	CC	CP	CP	CP	CP	CP	CP	CP	CP	PP	PP	CP	CP	CP	CP	CC	CC	CP	CP	CP	CP	CC	CC	CP	PP	CP	CP	PP	CP	CC	CP	CP	PP	PP	CP	CC	CC	CP	PP
NES13691169	CC	CP	PP	CP	PP	CC	CC	PP	CP	CC	CC	CP	CC	CP	CP	CP	CP	CP	CP	PP	CP	CP	CP	CP	CP	CC	CP	CP	CP	PP	CP	CC	-	CP	PP	CP	CP	PP	CP	CC	-	CP	CP	PP	CP	CC	CP	CP	PP
NES13652733	PP	PP	CP	PP	CC	CP	CP	PP	CC	CP	CP	CP	PP	PP	CP	CC	PP	-	CP	CC	CC	CP	CC	CP	CP	CP	PP	CP	CC	PP	CP	CP	CC	CP	PP	CP	PP	CP	CC	CC	-	PP	PP	PP	CP	CP	PP	CC	CP
NES13645179	PP	PP	CP	PP	CC	CP	CP	PP	CC	CP	CP	CP	PP	PP	CP	CC	PP	CP	CP	CC	CC	CP	CC	CP	CP	CP	PP	CP	CC	PP	CP	CP	CC	CP	PP	CP	PP	CP	CC	CC	CP	PP	PP	PP	CP	CP	PP	CC	CP
NES13589097	PP	CP	PP	PP	CC	CP	CP	PP	CC	CP	CP	CC	PP	CP	CP	CC	PP	PP	CP	CC	CP	-	CC	CP	CP	CP	PP	CP	CC	PP	CP	CP	CC	CP	PP	CP	PP	CP	CC	CC	CP	CP	PP	PP	CP	CP	PP	CP	CP
NES13573179	PP	CP	PP	PP	CC	CC	CP	CP	CC	CP	CP	CC	PP	CC	CP	CC	PP	PP	CP	CP	CP	CP	CP	CP	CP	CP	PP	CP	CC	PP	CP	PP	CC	CP	CP	CC	PP	CP	CC	CC	CP	CP	PP	PP	CP	CP	PP	CP	CP
NES15131846	CP	CP	PP	PP	CP	CC	CP	CP	CC	CP	CP	CC	PP	CC	CP	CC	PP	PP	CP	CP	CP	CP	CP	CP	CP	CP	PP	CP	CC	PP	CP	PP	CC	CP	CP	CC	PP	CP	CC	CC	CC	CC	PP	PP	CP	CP	PP	CP	CP
NES13534842	CP	CP	PP	PP	CP	CC	-	CP	CC	CC	CC	CP	PP	CC	CP	CC	CC	PP	PP	CP	CP	PP	CP	CP	CP	PP	CP	CP	CC	CP	CP	PP	CP	CP	CP	CC	CP	CC	CC	CC	CC	CC	PP	PP	CC	CP	CP	CP	CP
NES13486888	CC	CP	PP	CP	PP	CC	CC	CP	CC	CC	CC	CP	CC	CC	CP	CC	CC	CP	PP	PP	CP	PP	CP	CC	CP	CP	CP	CP	CC	CP	CP	PP	-	CP	CP	CP	CC	CC	CP	CC	-	CC	PP	PP	CC	CP	CP	CP	CP
NES13493250	CC	CP	PP	CP	PP	CC	CC	CP	CC	CC	CC	CP	CC	CC	CP	CC	CC	CP	PP	PP	CP	PP	CP	CC	CP	CP	CP	CP	CC	CP	CP	PP	PP	CP	CP	CP	CC	CC	CP	CC	CC	CC	PP	PP	CC	CP	CP	CP	CP
NES10974497	PP	PP	PP	PP	PP	PP	CC	PP	PP	PP	PP	CC	PP	PP	PP	PP	PP	CC	PP	PP	PP	CC	CC	CC	PP	CC	CC	PP	CC	PP	CC	PP	CC	CC	PP	PP	CC	CC	CC	CC	CC	CC	PP	CC	CC	CC	CC	PP	CC
NES10974732	PP	PP	PP	PP	PP	PP	CC	PP	PP	PP	PP	CC	PP	PP	PP	PP	PP	PP	PP	PP	PP	CC	CC	CC	PP	CC	CC	PP	CC	PP	CC	PP	CC	CC	PP	PP	CC	CC	PP	CC	-	CC	PP	CC	CC	CC	PP	PP	CC
NES10958848	PP	PP	PP	PP	PP	PP	CC	PP	PP	PP	PP	CC	PP	PP	PP	PP	PP	PP	PP	PP	PP	CC	CC	CC	PP	CC	CC	PP	CC	PP	CC	PP	CC	CC	PP	PP	CC	CC	PP	CC	CC	CC	PP	CC	CC	CC	PP	PP	CC
NES09697850	PP	PP	PP	PP	PP	PP	CC	PP	CC	PP	PP	PP	PP	PP	CC	CC	PP	PP	PP	CC	PP	CC	CC	CC	CC	CC	PP	PP	CC	PP	CC	PP	-	CC	PP	PP	CC	CC	PP	CC	-	CC	CC	CC	CC	CC	PP	PP	CC
NES12385601	PP	-	PP	PP	PP	PP	CC	PP	CC	PP	PP	PP	PP	PP	CC	CC	PP	PP	PP	CC	PP	-	CC	CC	CC	CC	PP	PP	CC	PP	CC	PP	CC	CC	PP	PP	CC	CC	PP	CC	CC	CC	CC	CC	PP	CC	PP	PP	CC
NES12398655	PP	-	PP	PP	CC	PP	CC	PP	CC	CC	CC	PP	CC	CC	CC	CC	PP	CC	PP	CC	PP	-	PP	CC	CC	CC	PP	PP	CC	PP	CC	PP	CC	CC	PP	PP	CC	CC	PP	CC	CC	CC	CC	CC	PP	CC	PP	PP	CC
NES09801537	PP	PP	PP	PP	CC	PP	CC	PP	CC	CC	CC	PP	CC	CC	CC	CC	CC	CC	PP	CC	PP	CC	PP	PP	CC	CC	PP	CC	CC	PP	CC	PP	CC	CC	PP	PP	CC	CC	PP	CC	-	PP	CC	CC	PP	CC	PP	PP	CC
NES09767337	PP	PP	PP	PP	CC	PP	PP	PP	CC	CC	CC	PP	CC	CC	CC	CC	CC	CC	PP	CC	PP	CC	PP	PP	CC	CC	PP	CC	CC	PP	CC	PP	-	CC	PP	PP	PP	PP	PP	CC	-	PP	CC	CC	PP	CC	PP	PP	CC
NES09775737	PP	-	PP	PP	CC	PP	PP	PP	CC	CC	CC	PP	CC	CC	CC	CC	CC	CC	PP	CC	PP	-	PP	PP	CC	CC	PP	CC	CC	PP	CC	PP	CC	CC	PP	PP	PP	PP	PP	CC	CC	PP	CC	CC	PP	CC	CC	-	CC
NES09751099	PP	PP	PP	PP	CC	PP	PP	PP	CC	CC	CC	-	CC	CC	CC	CC	CC	CC	CC	-	PP	CC	PP	PP	CC	CC	PP	CC	CC	PP	CC	PP	CC	CC	-	PP	PP	PP	PP	CC	CC	PP	CC	PP	PP	CC	CC	PP	CC
NES11023283	PP	PP	PP	PP	CC	PP	-	PP	CC	CC	CC	PP	CC	CC	CC	CC	CC	CC	CC	CC	PP	CC	PP	PP	CC	CC	PP	CC	PP	PP	CC	PP	CC	CC	PP	PP	PP	PP	PP	CC	PP	PP	CC	PP	PP	CC	CC	PP	CC
NES11131845	PP	PP	PP	PP	CC	PP	PP	PP	CC	CC	CC	PP	CC	CC	CC	CC	CC	CC	CC	CC	PP	CC	PP	PP	CC	CC	PP	CC	PP	PP	CC	PP	CC	CC	PP	PP	PP	PP	PP	CC	PP	PP	CC	PP	PP	CC	CC	PP	CC
NES11154701	PP	PP	PP	PP	CC	PP	PP	PP	CC	CC	CC	PP	CC	CC	CC	CC	CC	CC	CC	CC	PP	CC	PP	PP	CC	CC	PP	CC	PP	PP	CC	PP	CC	CC	PP	PP	PP	PP	PP	CC	PP	PP	CC	PP	PP	CC	CC	PP	CC
NES11153815	PP	-	PP	PP	CC	PP	PP	PP	CC	CC	CC	PP	CC	CC	CC	CC	CC	CC	CC	CC	PP	-	PP	PP	CC	CC	PP	CC	PP	PP	CC	PP	CC	CC	PP	PP	PP	PP	PP	CC	PP	PP	CC	PP	PP	CC	CC	PP	CC
NES11150191	PP	-	PP	PP	CC	PP	PP	PP	CC	CC	CC	PP	CC	CC	CC	CC	CC	CC	CC	CC	PP	-	PP	PP	CC	CC	PP	CC	PP	PP	CC	PP	CC	CC	PP	PP	PP	PP	PP	CC	PP	PP	CC	PP	PP	CC	CC	PP	CC
NES11148701	PP	PP	-	PP	CC	PP	PP	PP	CC	CC	CC	PP	CC	CC	CC	CC	CC	CC	CC	CC	PP	CC	PP	PP	CC	CC	PP	CC	PP	-	-	PP	CC	CC	PP	PP	PP	PP	PP	CC	PP	PP	CC	PP	PP	CC	CC	PP	CC
NES11147246	PP	-	PP	PP	CC	PP	PP	PP	CC	CC	CC	PP	CC	CC	CC	CC	CC	CC	CC	CC	PP	-	PP	PP	CC	CC	PP	CC	PP	PP	CC	PP	CC	CC	PP	PP	PP	PP	PP	CC	PP	PP	CC	PP	PP	CC	CC	PP	CC
NES11155485	PP	PP	PP	PP	CC	PP	PP	PP	CC	CC	CC	-	CC	CC	CC	CC	CC	CC	CC	-	PP	CC	PP	PP	CC	CC	PP	CC	PP	PP	CC	PP	CC	CC	-	PP	PP	PP	PP	CC	PP	PP	CC	PP	PP	CC	CC	PP	CC
NES11153719	PP	PP	PP	PP	CC	PP	-	PP	CC	CC	CC	PP	CC	CC	CC	CC	CC	CC	CC	CC	PP	CC	PP	PP	CC	CC	PP	CC	PP	PP	CC	PP	CC	CC	PP	PP	PP	PP	PP	CC	PP	PP	CC	PP	PP	CC	CC	PP	CC
NES11152543	PP	-	PP	PP	CC	PP	PP	PP	CC	CC	CC	PP	CC	CC	CC	CC	CC	CC	CC	CC	PP	-	PP	PP	CC	CC	PP	CC	PP	PP	CC	PP	CC	CC	PP	PP	PP	PP	PP	CC	PP	PP	CC	PP	PP	CC	CC	PP	CC
[truncated: 201 more columns]
