# Supplementary material for: A first genetic portrait of synaptonemal complex variation
Source: PLoS Genet. 2019 Aug 26;15(8):e1008337. doi: 10.1371/journal.pgen.1008337 (PMC6730954; doi:10.1371/journal.pgen.1008337)
Supplement: S1 Data — (ZIP) [file pgen.1008337.s008.zip › castXpwd_map.csv]

	chr	pos
NES15816448	1	0
NES14294416	1	0.54719859393697
NES11042134	1	21.1927996727477
NES11074188	1	29.5744996066498
NES14522798	1	37.7619658563558
NES16484123	1	58.1251678028458
NES16491645	1	59.2602157166106
NES13067520	1	61.7257359271559
NES15858087	1	76.4518574833661
NES15855845	1	77.4382088407949
NES14450182	1	78.1764060923489
NES15849976	1	80.2612977937264
NES12895250	1	80.6659508093214
NES10647708	1	82.2314324609029
NES10647872	1	83.838741836294
NES14454005	1	85.9538901233191
NES10641290	1	86.8152849201489
NES10644611	1	87.2790104372984
NES12898456	1	88.9359119806336
NES08845085	2	0
NES08757674	2	14.4874076734666
NES09308112	2	33.3892339306981
NES09251457	2	43.9385371069914
NES08899199	2	71.0963231335671
NES08875098	2	78.1894629276598
NES10841353	3	0
NES12885298	3	7.8007611485739
NES10805475	3	22.347361915716
NES10828294	3	22.5427529970916
NES10764494	3	27.8681246739887
NES15918840	3	30.0585237594993
NES13927366	3	33.9826113799787
NES10873277	3	56.6123824360034
NES16592389	3	58.5648046254889
NES16607161	3	74.9119231079929
NES08635090	4	0
NES09479024	4	8.01363548680595
NES09414901	4	23.9374814940239
NES09384314	4	27.8946840036857
NES09565396	4	33.9258194565234
NES09557033	4	35.7731875315535
NES09167198	4	53.7345896969281
NES10930310	4	78.0423513076212
NES10985932	4	79.8890276389859
NES10317792	5	0
NES10249617	5	15.0486242845977
NES14750583	5	22.6581740128048
NES10243591	5	30.1067873737002
NES16698272	5	41.1419655423285
NES10433280	5	44.5025952860457
NES16597887	5	53.6109596768864
NES10390770	5	58.2898563583194
NES14702260	5	63.784020282154
NES13813018	5	72.7892716298596
NES14871419	5	77.5431617496722
NES10365108	5	81.9926410034831
NES10361430	6	0
NES13788809	6	13.1940502208025
NES14854203	6	18.3339175831262
NES11650627	6	34.3604340670437
NES11893286	6	38.7305977409347
NES14795960	6	42.5781787300603
NES11922716	6	45.3425349156766
NES13716681	6	52.0712205997111
NES14768150	6	53.6503165295596
NES16192076	6	60.9655873276043
NES16166692	6	68.2545707524438
NES11844572	6	72.3515515674338
NES16169044	6	82.1322966373264
NES16166004	7	0
NES16152360	7	5.31422588575185
NES16125005	7	17.410941837451
NES16116587	7	21.6960209242865
NES14919469	7	31.968483162524
NES16104782	7	38.6981394844883
NES11619804	7	48.6511460565428
NES14121870	7	52.1542228218119
NES11578129	7	54.2826630523326
NES11547375	7	58.9027121100332
NES11544654	8	0
NES16038633	8	6.87981676656965
NES14961675	8	12.6229147314541
NES14090105	8	25.1165079384792
NES16296512	8	29.2441905704692
NES16294725	8	31.0584192780508
NES16028795	8	33.4499598514977
NES11443565	8	42.6202159217271
NES16257226	8	50.9880917427001
NES11182447	8	70.68408352649
NES11337932	8	73.2484782417276
NES16235273	9	0
NES16739659	9	6.29882747565958
NES16746524	9	11.888301260465
NES14258398	9	32.3229396912933
NES11289887	9	40.2748835164306
NES16812073	9	44.327810333552
NES16823856	9	48.8497110676449
NES16851701	9	67.9818031597801
NES11983796	9	75.7395952725338
NES11960604	10	0
NES15224084	10	10.9403484750601
NES15211387	10	12.6030789087938
NES15306020	10	20.1361874299988
NES16884929	10	24.4052206217781
NES14174492	10	25.2386508378364
NES11950700	10	32.2614420264522
NES15312977	10	45.4657849812156
NES12027795	10	52.7752090120571
NES11255234	10	66.6120680186119
NES14143026	10	70.3787859713818
NES08390473	11	0
NES08384356	11	5.52273255206083
NES08349771	11	17.0566465349266
NES08331222	11	22.3587617233998
NES08429208	11	34.6840819596586
NES08495697	11	41.5003614124421
NES08577122	11	50.8216173647223
NES08552810	11	58.5133759664473
NES08540149	11	61.5855539808189
NES08520154	11	66.565564472839
NES16942918	12	0
NES15356397	12	5.97791239992524
NES15364964	12	9.71168505738315
NES17562025	12	17.2110871417915
NES17574803	12	21.2266787414949
NES11230999	12	24.7134308106382
NES14390124	12	33.1494945940899
NES17617694	12	34.6131024566783
NES17631525	12	38.5926307157238
NES11372315	12	60.0929740031978
NES15514996	13	0
NES12424122	13	4.81618853277166
NES14352221	13	16.9066167120347
NES15486316	13	30.3430967859646
NES12473022	13	39.3545930333046
NES15541940	13	61.7052980984178
NES17155601	14	0
NES14311113	14	3.74994601322585
NES15551287	14	15.1471517629362
NES17248278	14	34.224359213336
NES12528691	14	36.8429302879757
NES12530371	14	41.5862995991117
NES12570316	14	48.0003279613764
NES17284257	14	51.0433143833275
NES17308685	15	0
NES12646137	15	6.12749322629838
NES16986592	15	13.2098649490657
NES17013166	15	15.9568579462439
NES12650745	15	19.6734681162176
NES12054857	15	27.4658404120083
NES14556844	15	36.8194362368386
NES12055708	15	42.6997531540411
NES14551059	15	56.8831962489934
NES12127704	16	0
NES12118829	16	6.84889274964205
NES15709083	16	18.7368719156317
NES16447657	16	27.1078433197601
NES16508730	16	33.5980141203265
NES12193521	16	38.4359545271133
NES16520006	16	43.2027312507949
NES12188495	16	44.3999714029264
NES16533971	16	54.8809770477589
NES16530684	17	0
NES16566664	17	8.48568491152107
NES15078603	17	8.48568501152107
NES16563062	17	8.67618380964501
NES16568491	17	10.3114936185
NES16574253	17	15.2946970781094
NES16495710	17	15.5771067076724
NES15758798	17	16.0481362861705
NES17316721	17	16.4776399056218
NES17319010	17	16.7165820498889
NES17320493	17	19.5582324230413
NES17329853	17	19.8707924595234
NES17325867	17	19.9656389422549
NES17336118	17	20.1553551855083
NES17333810	17	20.3400645746892
NES12227813	17	20.3400646746892
NES15074281	17	22.5000003227316
NES15202296	17	28.5462590850259
NES17372016	17	35.1492672841052
NES17415424	17	60.7053932036244
NES12279217	18	0
NES15800636	18	1.44437603295293
NES12683574	18	6.41392383239042
NES12723386	18	9.22553898907523
NES12727990	18	12.4305068664683
NES12759272	18	20.2469477661475
NES15157387	18	24.5017008887425
NES13424862	18	39.2735952397087
NES13691169	18	45.9911829820449
NES13652733	19	0
NES13645179	19	3.0931946818186
NES13589097	19	12.9535359793671
NES13573179	19	18.4124323786017
NES15131846	19	23.4761024128005
NES13534842	19	32.6810314678438
NES13486888	19	53.4513726201011
NES13493250	19	53.839038758548
NES10974497	X	0
NES10974732	X	5.47507955976415
NES10958848	X	7.63325962007614
NES09697850	X	31.8793651951139
NES12385601	X	34.8226344278653
NES12398655	X	46.0152178512226
NES09801537	X	48.866659848498
NES09767337	X	54.7678470607647
NES09775737	X	63.4426653261739
NES09751099	X	65.9242092959378
NES11023283	X	71.6150305297644
NES11131845	X	73.3737067872102
NES11154701	X	73.3737068872102
NES11153815	X	73.3737069872102
NES11150191	X	73.3737070872102
NES11148701	X	73.3737071872102
NES11147246	X	73.3737072872102
NES11155485	X	73.3737073872102
NES11153719	X	73.3737074872102
NES11152543	X	73.3737075872102
