# Supplementary material for: A first genetic portrait of synaptonemal complex variation
Source: PLoS Genet. 2019 Aug 26;15(8):e1008337. doi: 10.1371/journal.pgen.1008337 (PMC6730954; doi:10.1371/journal.pgen.1008337)
Supplement: S1 Data — (ZIP) [file pgen.1008337.s008.zip › giXwsb_map.csv]

	chr	pos
UNC010515443	1	0
UNC15185	1	9.99999999736822e-08
UNC21023	1	0.0408827517014062
UNC36398	1	0.787040212569913
JAX00241205	1	0.827909974099181
JAX00000353	1	0.951792942429499
JAX00241337	1	0.951793042429499
UNC010013426	1	0.993055906518398
UNC70761	1	0.993056006518398
UNC74840	1	0.993056106518398
UNC87305	1	1.11691808580291
JAX00241750	1	1.19944053894795
UNC89876	1	1.19944063894795
UNC96966	1	1.61435950089774
UNC99911	1	1.82213867622376
JAX00241881	1	1.82213877622376
UNC102088	1	1.82213887622376
UNC109624	1	1.86340173459803
UNC112302	1	1.86340183459803
JAX00241997	1	1.86340193459803
UNC119270	1	1.98724235352123
UNC119817	1	1.98724245352123
UNC120225	1	1.98724255352123
UNC122065	1	2.35927582410554
UNC123541	1	2.64844023996855
UNC123662	1	2.64844033996855
UNC125332	1	2.93733724606511
UNC129874	1	3.84947314076523
UNC130697	1	3.84947324076523
UNC131724	1	3.84947334076523
JAX00242345	1	3.84947344076523
UNC132450	1	3.84947354076523
UNC_rs50672660	1	4.09724807601537
UNC140543	1	4.42802607615119
JAX00000840	1	4.47732599118796
UNC153710	1	4.67574581068035
UNC154487	1	4.71692938891237
UNC155247	1	4.71692948891237
UNC164943	1	6.46543442105122
UNC166915	1	6.46543452105122
UNC172447	1	6.54793674918198
UNC010687234	1	6.71301235029365
UNC197893	1	7.12634756365108
UNC228500	1	8.16375238064744
UNC231492	1	8.16375248064745
UNC246230	1	8.57716864159422
JAX00244057	1	8.94915513533533
UNC254822	1	8.94915523533533
UNC257250	1	9.07299683879616
UNC257864	1	9.07299693879616
JAX00001464	1	10.1933938073632
UNC268149	1	10.1933939073632
UNC268995	1	10.1933940073632
UNC272451	1	10.1933941073632
UNC275165	1	10.6897225235679
UNC276402	1	10.6897226235679
JAX00244336	1	10.6897227235679
UNC287500	1	11.1447550616247
UNC289411	1	11.2684307709325
UNC291039	1	11.2684308709325
UNC291812	1	11.2684309709325
UNC292291	1	11.2684310709325
JAX00244609	1	11.2684311709325
UNC295267	1	11.9307564794649
UNC298468	1	11.9307565794649
UNC300940	1	11.9307566794649
UNC301459	1	11.9307567794649
UNC308448	1	12.2197667499357
JAX00001692	1	13.0074571026771
UNC313243	1	13.0483439398214
UNC323488	1	13.0483440398214
UNC361622	1	13.2961832686845
backupUNC010059535	1	13.2961833686845
UNC365663	1	13.2961834686845
backupUNC010060568	1	13.2961835686845
UNC371950	1	13.2961836686845
backupUNC010061308	1	13.2961837686845
UNC375681	1	13.3374465969367
UNC376451	1	13.3374466969367
UNC384787	1	13.3787096150487
UNC385417	1	13.3787097150487
UNC386248	1	13.4612528328796
UNC389166	1	13.4612529328796
UNC389352	1	13.4612530328796
UNC390703	1	13.4612531328796
UNC400048	1	14.1235636636119
JAX00002267	1	14.1235637636119
UNC402814	1	14.1235638636119
UNC404611	1	14.1235639636119
UNC406061	1	14.1235640636119
UNC406743	1	14.1235641636119
JAX00246144	1	14.1235642636119
UNC409387	1	14.1235643636119
UNC409541	1	14.1235644636119
UNC410424	1	14.1235645636119
JAX00246189	1	14.4127911897448
UNC411848	1	14.4127912897448
UNC413286	1	14.7433680869038
UNC413360	1	14.7433681869038
UNC413954	1	14.7433682869038
UNC414561	1	14.7433683869038
UNC010442447	1	14.7433684869038
UNC415288	1	14.7433685869038
JAX00246252	1	14.7433686869038
UNC416008	1	14.7433687869038
UNC418392	1	14.7433688869038
UNC418645	1	14.7433689869038
backupUNC010066723	1	14.7842768932004
JAX00002354	1	15.530220629506
UNC423396	1	15.9436094099265
UNC427689	1	16.0673471148743
UNC429302	1	16.1081722422906
UNC438077	1	16.937442680098
UNC442185	1	17.1849904650157
UNC443247	1	17.1849905650157
JAX00002454	1	17.2262556017907
UNC445897	1	17.2674562926924
UNC453980	1	17.4326727271961
UNC454349	1	17.4326728271961
UNC455417	1	17.5978268369104
UNC455695	1	17.5978269369104
UNC460218	1	17.5978270369104
UNC464597	1	17.639027568772
UNC468545	1	17.8041623677142
UNC470039	1	18.1348306804305
UNC471746	1	18.1348307804305
UNC472065	1	18.1348308804305
UNC472554	1	18.1348309804305
UNC472864	1	18.1348310804305
UNC473155	1	18.1348311804305
UNC473267	1	18.1348312804305
UNC481045	1	18.3413159692445
UNC481370	1	18.3413160692444
JAX00002664	1	18.3413161692445
UNC487441	1	18.3825788286595
JAX00247780	1	18.3825789286595
UNC487589	1	18.3825790286595
UNC488354	1	18.3825791286595
UNC492646	1	18.6304334078652
UNC496336	1	18.8368979647552
UNC496797	1	18.8368980647552
UNC497379	1	18.878160671112
JAX00247992	1	18.9194026706095
UNC500236	1	19.0019657163794
UNC500690	1	19.0019658163794
UNC501434	1	19.0019659163794
UNC501856	1	19.0019660163794
UNC502074	1	19.0019661163794
JAX00002762	1	19.0019662163794
UNC502670	1	19.2084508713029
UNC503702	1	19.4149358603985
UNC010073213	1	19.4149359603985
JAX00248180	1	19.4149360603985
UNC507009	1	19.4149361603985
UNC507751	1	19.4974785899822
UNC507882	1	19.4974786899822
UNC508264	1	19.4974787899822
UNC508517	1	19.4974788899822
UNC509094	1	19.5387225026633
JAX00248243	1	19.6212873025501
JAX00248251	1	19.6212874025501
UNC509809	1	19.6212875025501
UNC509907	1	19.6212876025501
UNC510223	1	19.7094750737991
UNC511433	1	20.2415718285528
UNC511891	1	20.2415719285528
UNC512234	1	20.2415720285528
JAX00002816	1	20.2415721285528
UNC513219	1	20.2415722285528
JAX00002820	1	20.2415723285528
UNC514382	1	20.2415724285528
backupUNC010074862	1	20.2415725285528
UNC515038	1	20.2415726285528
UNC515205	1	20.2415727285528
UNC516877	1	20.4067249000689
JAX00248375	1	20.5759366686244
UNC520487	1	20.5759367686244
UNC521141	1	20.8691973794157
UNC521970	1	20.8691974794157
UNC523568	1	20.8691975794157
UNC525479	1	20.8691976794157
UNC526214	1	20.8691977794157
JAX00248499	1	20.951726429037
JAX00002914	1	21.0755937097036
UNC533184	1	21.0755938097036
UNC533757	1	21.157949894211
UNC534504	1	21.6129765898862
UNC534538	1	21.6129766898862
UNC536810	1	22.0323127172863
UNC539732	1	23.0756435070342
JAX00248723	1	23.0756436070342
UNC541737	1	23.0756437070342
UNC542228	1	23.0756438070342
UNC543566	1	23.0756439070342
UNC544678	1	23.4062224701174
UNC545603	1	23.4062225701174
JAX00002992	1	23.4887648246509
JAX00248843	1	23.4887649246509
UNC547351	1	23.4887650246509
JAX00248853	1	23.4887651246509
UNC547697	1	23.4887652246509
UNC547859	1	23.4887653246509
UNC548872	1	23.4887654246509
JAX00248878	1	23.4887655246509
UNC549131	1	23.4887656246509
UNC550060	1	23.4887657246509
UNC550476	1	23.4887658246509
UNC010078808	1	23.4887659246509
UNC551425	1	23.4887660246509
UNC551663	1	23.4887661246509
JAX00248937	1	23.4887662246509
UNC551990	1	23.4887663246509
UNC552818	1	23.4887664246509
UNC553082	1	23.4887665246509
UNC553849	1	23.4887666246509
UNC554590	1	23.4887667246509
CEAJAX00249056	1	23.6952924499583
UNC562450	1	23.8190563318937
UNC570893	1	24.0256729290124
JAX00249318	1	24.0668528339272
UNC578793	1	24.0668529339272
UNC011275068	1	24.0668530339272
backupUNC010086952	1	24.0668531339272
UNC587430	1	24.0668532339272
UNC589868	1	24.0668533339272
UNC591481	1	24.0668534339272
UNC010712538	1	24.0668535339272
UNC595722	1	24.0668536339272
JAX00249676	1	24.0668537339272
backupUNC010089879	1	24.1081163792984
JAX00003279	1	24.1081164792984
UNC597735	1	24.1081165792984
JAX00249717	1	24.1081166792984
UNC605533	1	24.1081167792984
JAX00250261	1	24.6873549835866
repJAX00250261	1	24.6873550835866
backupJAX00003592	1	24.7698351085545
UNC653165	1	24.9763805691592
UNC653383	1	24.9763806691592
UNC653694	1	25.01761789806
UNC654157	1	25.1092468421553
UNC656936	1	25.430786527228
UNC657187	1	25.430786627228
UNC657492	1	25.430786727228
UNC660238	1	25.430786827228
UNC660770	1	25.430786927228
JAX00250526	1	25.430787027228
UNC661198	1	25.430787127228
UNC661499	1	25.4720497163435
UNC661934	1	25.4720498163435
JAX00250556	1	25.4720499163435
UNC663025	1	25.4720500163435
UNC667141	1	25.5131254480412
JAX00250823	1	25.9267022175048
UNC674092	1	25.9267023175048
JAX00250849	1	25.9679660673824
UNC675172	1	25.9679661673824
UNC683922	1	26.1468116153107
UNC699324	1	26.5052002808299
UNC699866	1	26.7530171270744
UNC705778	1	26.9181274791102
UNC711145	1	26.9181275791102
UNC713154	1	26.9181276791102
UNC714139	1	26.9181277791102
UNC718116	1	26.9181278791102
UNC719247	1	26.9593904106571
UNC721751	1	27.0006529422041
UNC722178	1	27.0006530422041
UNC723639	1	27.0006531422041
JAX00004020	1	27.0006532422041
UNC725132	1	27.0831949955423
JAX00251867	1	27.0831950955423
UNC726590	1	27.0831951955423
UNC728238	1	27.0831952955423
UNC010731340	1	27.0831953955423
UNC733960	1	27.1244164583458
JAX00252033	1	27.2483373846018
UNC738265	1	27.289558375415
UNC740698	1	27.289558475415
UNC740835	1	27.289558575415
JAX00252121	1	27.289558675415
JAX00191847	1	27.7443789723693
backupUNC010733471	1	27.7443790723693
JAX00004261	1	27.7855585955167
UNC764506	1	27.9921039812634
JAX00191891	1	28.2399544627862
UNC779897	1	28.2399545627862
UNC780397	1	28.2399546627862
backupUNC010738940	1	28.2399547627862
UNC786420	1	28.4051683665878
UNC789712	1	28.4462860255834
JAX00252972	1	28.6528518942491
UNC795154	1	28.6528519942491
UNC_rs31392164	1	28.6528520942491
UNC797153	1	28.6941121381745
UNC801098	1	28.7403749419996
UNC803232	1	29.0658731543566
UNC804306	1	29.5207547837029
UNC804718	1	29.5207548837029
UNC804981	1	29.5207549837029
JAX00253205	1	29.5207550837029
UNC817672	1	29.8341452119636
UNC822146	1	30.0576929973543
JAX00253571	1	30.5541207375865
UNC831260	1	30.5541208375865
UNC833920	1	30.7193345940567
JAX00004743	1	30.7605350148719
UNC836407	1	30.7605351148719
UNC837204	1	30.7605352148719
UNC840480	1	30.8017979246836
UNC842856	1	30.8017980246836
UNC846359	1	30.884006693246
JAX00254003	1	31.6296691838945
JAX00004915	1	31.6296692838945
JAX00004919	1	31.8361517492356
UNC868588	1	31.8361518492356
JAX00004936	1	31.918694032676
UNC872147	1	31.918694132676
UNC873228	1	31.9599564780512
UNC875089	1	31.9599565780512
UNC888180	1	33.0384081664557
UNC888516	1	33.0384082664557
UNC890096	1	33.0384083664557
UNC890786	1	33.0384084664557
UNC893744	1	33.0384085664557
UNC897049	1	33.0384086664557
UNC897815	1	33.0384087664557
UNC898113	1	33.0384088664557
UNC898257	1	33.0384089664557
UNC899282	1	33.0384090664557
UNC899363	1	33.0384091664557
JAX00254420	1	33.0384092664557
UNC903462	1	33.1622869545584
JAX00254507	1	33.2102770949943
JAX00254642	1	33.4513152603908
UNC919161	1	33.7405427803755
UNC922022	1	33.7405428803755
JAX00254910	1	34.195387349415
UNC932547	1	34.195387449415
UNC933480	1	34.195387549415
UNC934822	1	34.2366502904401
UNC935659	1	34.2366503904401
UNC936405	1	34.4018498000692
UNC937311	1	34.4843537040816
UNC939619	1	34.4843538040816
JAX00255136	1	34.4843539040816
JAX00255156	1	34.4843540040816
UNC941186	1	34.4843541040816
UNC941836	1	34.4843542040816
UNC942273	1	34.4843543040816
UNC942411	1	35.0221268039199
UNC942921	1	35.0221269039199
UNC944105	1	35.0221270039199
UNC944485	1	35.0221271039199
UNC944592	1	35.0221272039199
UNC944895	1	35.0221273039199
UNC010573492	1	35.0221274039199
UNC948240	1	35.2700679218486
UNC949013	1	35.3112279325883
UNC950277	1	35.3112280325883
UNC951769	1	35.3112281325883
JAX00255430	1	35.6418110998892
UNC962180	1	35.9723940746442
JAX00005452	1	35.9723941746442
JAX00255657	1	35.9723942746442
backupJAX00005508	1	36.551643616904
UNC973692	1	36.551643716904
UNC974667	1	36.551643816904
UNC975186	1	36.551643916904
backupUNC011478119	1	36.7167360087037
UNC981257	1	37.0060004463718
UNC981669	1	37.0060005463718
UNC988578	1	37.6267697488862
backupUNC012359359	1	37.6267698488862
JAX00256624	1	38.4557379094334
UNC1021361	1	38.4966030402494
UNC010157073	1	38.4966031402494
JAX00256956	1	38.4966032402494
UNC1029634	1	38.7444361153999
UNC1031391	1	38.7444362153999
UNC1037970	1	38.7444363153999
UNC1040335	1	38.7444364153999
UNC1041273	1	38.7444365153999
JAX00257196	1	38.7444366153999
UNC1041551	1	38.7444367153999
JAX00005915	1	38.7444368153999
JAX00005968	1	39.2279688505289
JAX00257428	1	39.4471290648405
JAX00257554	1	39.9022648750332
UNC1063044	1	39.9846404283578
UNC1065296	1	40.0255715595999
JAX00258086	1	40.6881239100756
UNC1089589	1	40.6881240100756
JAX00006329	1	41.0187249042084
JAX00258190	1	41.0187250042084
UNC1096158	1	41.0187251042084
UNC1102206	1	41.2252095312391
UNC1103435	1	41.2252096312391
JAX00258427	1	41.4730399095615
UNC1107740	1	41.4730400095615
UNC1108599	1	41.4730401095615
UNC1108970	1	41.4730402095615
JAX00006422	1	41.4730403095615
UNC1113928	1	41.4730404095615
JAX00258524	1	41.4730405095615
UNC1117282	1	41.6795218454736
JAX00258572	1	41.6795219454736
JAX00006469	1	41.7207845810206
JAX00258605	1	41.7207846810206
UNC1119248	1	41.7207847810206
UNC1121510	1	41.7207848810206
UNC1121801	1	41.8033267470398
UNC1124039	1	41.8033268470398
UNC1125716	1	41.8033269470398
UNC1126248	1	41.8033270470398
UNC1127673	1	41.8033271470398
UNC1129284	1	41.8033272470398
UNC1129670	1	41.8033273470398
JAX00258810	1	41.8445898517581
UNC1130561	1	41.8445899517581
JAX00258832	1	41.8445900517581
UNC1133587	1	41.8445901517581
UNC1138928	1	42.2579702377499
UNC1139583	1	42.2579703377499
UNC1145304	1	42.4231206724272
UNC1145491	1	42.4231207724272
UNC010176664	1	42.4231208724272
UNC1147792	1	42.4231209724272
JAX00259232	1	42.4231210724273
UNC1150796	1	42.5056629923008
JAX00006657	1	42.5056630923008
UNC1153742	1	42.8362345996802
UNC1155880	1	42.8362346996802
UNC1156132	1	42.8362347996802
JAX00259402	1	42.8362348996802
UNC1157347	1	42.8362349996802
UNC1158721	1	42.8774148949795
UNC1159098	1	42.8774149949795
UNC1159686	1	43.0426491467553
JAX00259445	1	43.0426492467553
UNC1160366	1	43.0426493467553
UNC1160901	1	43.0426494467553
UNC1162828	1	43.5774488492827
UNC1168381	1	43.6215822792369
UNC1170557	1	43.7454703087584
JAX00259682	1	43.7454704087584
UNC1171906	1	43.7454705087584
UNC1180676	1	43.8444931319889
UNC1185656	1	43.9932146848199
UNC1191193	1	44.0344234297095
JAX00260069	1	44.075686005506
UNC1205106	1	44.075686105506
JAX00260186	1	44.158248641669
UNC1212077	1	44.1994513595597
UNC1214415	1	44.323374471537
UNC1231854	1	44.364595547293
UNC1233632	1	44.364595647293
UNC1235098	1	44.364595747293
JAX00260750	1	44.4884335974703
JAX00260774	1	44.4884336974703
JAX00260799	1	44.4884337974703
UNC1260464	1	44.4884338974703
UNC1262910	1	44.5296963881662
UNC1264416	1	44.5296964881662
UNC1267975	1	44.5296965881662
backupUNC010197325	1	44.5296966881662
UNC1269099	1	44.5296967881662
UNC1274234	1	44.5709592788418
JAX00261057	1	44.5709593788418
UNC010200282	1	44.6122013310856
UNC1321573	1	44.6947639071765
JAX00007599	1	44.6947640071765
UNC010203492	1	44.6947641071765
UNC1328017	1	45.0667309469779
UNC1331384	1	45.0667310469779
UNC1331858	1	45.0667311469779
JAX00007674	1	45.1492728440548
UNC1335696	1	45.1492729440548
UNC1336924	1	45.1492730440548
UNC1338997	1	45.1492731440548
JAX00261845	1	45.1492732440548
UNC1339985	1	45.1492733440548
JAX00007709	1	45.1492734440548
UNC1340991	1	45.1492735440548
UNC1345454	1	45.3144446423564
UNC1370843	1	45.4382616293785
UNC1378528	1	45.4382617293785
UNC1392467	1	45.5206036343233
JAX00008015	1	46.0170718355676
backupJAX00262611	1	46.0170719355676
JAX00008023	1	46.0170720355676
JAX00262675	1	46.0996133948709
UNC1401095	1	46.0996134948709
UNC1408936	1	46.0996135948709
UNC1478474	1	46.9283776635562
UNC1492051	1	47.0932232502826
JAX00263938	1	47.2170409017807
JAX00263957	1	47.2170410017807
UNC1515066	1	47.2170411017807
UNC010498389	1	47.2170412017807
UNC1515883	1	47.2170413017807
UNC1524644	1	47.6718443037487
UNC1526621	1	47.6718444037487
UNC1527951	1	47.7131068752468
UNC1528926	1	47.7131069752468
UNC1529781	1	47.8369441273859
JAX00008712	1	47.8369442273859
JAX00264249	1	47.8369443273859
JAX00264250	1	47.8369444273859
UNC1533406	1	47.8369445273859
UNC1540440	1	48.0020937874747
UNC1540789	1	48.0020938874747
JAX00264426	1	48.0020939874747
JAX00264435	1	48.0020940874747
JAX00264502	1	48.0020941874747
UNC1544725	1	48.0020942874747
UNC1545055	1	48.0020943874747
UNC1554218	1	48.6227975755503
UNC1554604	1	48.6227976755503
UNC1558377	1	48.705344387203
UNC1558691	1	48.705344487203
JAX00264927	1	48.9118250013612
JAX00264954	1	48.9118251013612
JAX00265073	1	48.9530669207158
UNC1590608	1	49.0354847943552
UNC1597584	1	49.4076021985518
UNC1602949	1	49.4076022985518
UNC1606191	1	49.4076023985518
UNC010255921	1	49.4076024985518
UNC1607632	1	49.4076025985518
UNC1608009	1	49.4076026985518
UNC1609566	1	49.4488652723196
UNC1614289	1	49.4901277196187
UNC1615203	1	49.4901278196187
UNC1621986	1	49.9866000064294
UNC1623375	1	50.0689335375042
UNC1625943	1	50.1513923438142
UNC1628716	1	50.3993056039574
UNC1635087	1	50.6471337679127
JAX00266150	1	50.6471338679127
UNC1635382	1	50.6471339679128
UNC1640961	1	50.8122836802822
UNC1641688	1	50.8122837802823
UNC1642606	1	50.8122838802822
UNC1648126	1	51.0187639322885
UNC1653155	1	51.2252450463624
UNC1654052	1	51.2252451463624
UNC1654661	1	51.2252452463624
UNC1655320	1	51.2252453463624
JAX00266494	1	51.2252454463624
UNC1659488	1	51.2252455463624
JAX00266560	1	51.2252456463624
UNC1662525	1	51.2252457463624
UNC1667919	1	51.2252458463624
UNC1676448	1	51.7215144199014
UNC1678106	1	51.7215145199014
UNC1679056	1	51.7215146199014
UNC1681465	1	51.7215147199014
UNC1687139	1	52.1349047274607
JAX00267098	1	52.1349048274608
UNC1690411	1	52.1349049274607
UNC1692021	1	52.2174470429473
UNC1692771	1	52.2174471429473
UNC1698692	1	52.4651269368129
UNC1709861	1	53.0860430167738
UNC1718464	1	53.7900254430004
JAX00009853	1	54.2032302798232
UNC1732354	1	54.2032303798232
UNC1733690	1	54.2032304798232
JAX00268326	1	55.0738004686406
UNC1744210	1	55.1972635240521
UNC1746983	1	55.1972636240521
JAX00268499	1	55.1972637240521
UNC1752539	1	55.238526902825
UNC1755471	1	55.279790081479
UNC1755586	1	55.279790181479
UNC1756524	1	55.279790281479
UNC1756857	1	55.279790381479
UNC1763453	1	55.7348200354028
UNC1766157	1	55.8169694892993
UNC1769297	1	56.3136335389947
UNC1772106	1	56.4786200041767
UNC1773103	1	56.643773488947
JAX00010099	1	56.643773588947
UNC1778501	1	56.8502800290049
UNC1794951	1	57.0154347336898
backupUNC011891368	1	57.1392542136138
JAX00269327	1	57.1392543136138
UNC1805686	1	57.2548125230602
JAX00269464	1	57.4283138478457
UNC1819375	1	57.4283139478457
UNC1826224	1	57.469556168761
UNC1832863	1	57.5521198290689
UNC1836825	1	57.5521199290689
UNC1839045	1	57.593385460289
UNC1841019	1	57.6346510015938
UNC1842952	1	57.6346511015938
UNC1844458	1	57.6346512015937
UNC1845127	1	57.6346513015937
JAX00270076	1	57.7584914077581
UNC1854486	1	57.7584915077581
UNC1883987	1	58.5042168099548
UNC1917999	1	58.6275566555324
backupUNC010628673	1	59.1240577300392
UNC1940721	1	59.1240578300392
UNC1941988	1	59.2889425948182
CEAJAX00271542	1	59.9930832645354
CEBJAX00271542	1	59.9930833645354
UNC1955304	1	60.1169244973661
UNC1955813	1	60.1169245973661
UNC1956316	1	60.1169246973661
UNC1956739	1	60.1169247973661
UNC1960768	1	60.1169248973661
UNC1962195	1	60.1169249973661
JAX00271715	1	60.1581878819071
UNC010829068	1	60.1581879819071
UNC1962782	1	60.1581880819071
UNC1965019	1	60.1994309340834
UNC1973447	1	60.2819955547508
JAX00271948	1	60.2819956547508
JAX00272100	1	60.5298357198485
UNC1983252	1	60.5298358198485
UNC1984158	1	60.5298359198485
JAX00272120	1	60.5298360198485
JAX00272123	1	60.5298361198485
UNC1987645	1	60.6123792820263
UNC1988789	1	60.6123793820263
JAX00011308	1	60.6123794820263
UNC1992709	1	60.9016290682577
UNC1999219	1	61.1080451557581
backupUNC010629680	1	61.3973262361185
UNC2003065	1	61.3973263361185
UNC2018109	1	61.6866406139501
UNC2020328	1	61.7277383733413
UNC010905835	1	61.8518583429944
UNC2025451	1	61.8932132854056
UNC2026501	1	62.0170539506844
UNC2029189	1	62.1822305405749
UNC2030429	1	62.1822306405749
JAX00272982	1	62.9276529754531
UNC2032620	1	62.9276530754531
JAX00272997	1	62.9276531754531
UNC2034971	1	63.1754937106737
UNC2035448	1	63.1754938106737
UNC2036719	1	63.1754939106737
UNC2037443	1	63.1754940106737
UNC2037617	1	63.1754941106737
UNC2041731	1	63.2167569951605
UNC2042171	1	63.2167570951605
UNC2043201	1	63.2167571951605
UNC2043561	1	63.2167572951605
UNC2044017	1	63.2167573951605
JAX00273250	1	63.2167574951605
UNC2044879	1	63.2167575951605
JAX00011665	1	63.4645991501616
UNC2046092	1	63.4645992501616
UNC2046424	1	63.4645993501616
UNC2046779	1	63.4645994501616
UNC2047551	1	63.4645995501616
UNC2048471	1	63.4645996501616
UNC2053415	1	63.836751251383
UNC2055064	1	63.9191496754477
UNC2055403	1	63.9191497754477
JAX00011737	1	63.9191498754477
UNC2056933	1	63.9191499754477
JAX00273497	1	63.9191500754477
JAX00011750	1	63.9191501754477
JAX00273510	1	63.9191502754477
UNC2064598	1	64.0016526088098
UNC2065866	1	64.1670345146565
UNC2066181	1	64.2083544432891
JAX00273701	1	64.2083545432891
JAX00273811	1	64.6631323490975
JAX00273979	1	65.3114905435707
UNC2085343	1	65.3540995637537
UNC2089724	1	65.6559861774379
UNC2089879	1	65.6559862774379
UNC2091732	1	65.697250620205
UNC2092923	1	65.7385144366674
JAX00012018	1	65.779654656818
UNC2104102	1	66.0689871088599
JAX00274379	1	66.0689872088599
backupJAX00012065	1	66.0689873088599
JAX00274408	1	66.316824784154
UNC2107583	1	66.316824884154
UNC2109067	1	66.316824984154
UNC2112424	1	66.316825084154
JAX00274538	1	66.3579844032288
UNC2117362	1	66.605951516614
UNC2118065	1	66.605951616614
UNC2123992	1	67.0193427069723
UNC2126358	1	67.0193428069723
UNC2128845	1	67.0606055925709
UNC2131657	1	67.0606056925709
UNC2132723	1	67.0606057925709
UNC012035201	1	67.1432266202663
UNC2136413	1	67.1845253729243
UNC2137048	1	67.1845254729243
UNC2137499	1	67.1845255729243
backupUNC012208248	1	67.2670690211258
UNC2140023	1	67.2670691211258
JAX00275020	1	67.6806723194483
UNC2145389	1	67.7217478584357
UNC2146263	1	67.7217479584357
UNC2149275	1	68.9254532047726
UNC2150083	1	68.9254533047726
JAX00275205	1	68.9254534047726
JAX00275223	1	69.1732884490239
UNC2153422	1	69.1732885490239
UNC2155319	1	69.2557070507855
JAX00275580	1	69.5864201297804
UNC010346837	1	69.5864202297804
UNC2182156	1	70.3318202698042
UNC2186279	1	70.3318203698042
JAX00276008	1	70.4969973041857
JAX00276021	1	70.6207392528124
backupUNC010358913	1	70.9100318995396
UNC2194425	1	70.9100319995396
JAX00276105	1	71.1992378133793
UNC2198485	1	71.1992379133793
UNC2200080	1	71.2404592012256
UNC2200991	1	71.240459313974
UNC2201362	1	71.3228357921574
UNC2203509	1	71.8193538277362
UNC2203633	1	71.8193539277362
UNC2208362	1	72.5006971179715
UNC2220523	1	73.3535313735412
JAX00276627	1	73.5596852709212
UNC2225062	1	73.5596853709212
JAX00012756	1	73.6518025715784
UNC2254611	1	73.9739033839428
UNC2256396	1	74.0976515521817
UNC2256531	1	74.0976516521817
UNC2256930	1	74.0976517521817
UNC2257532	1	74.0976518521817
UNC2257840	1	74.0976519521817
UNC2258733	1	74.0976520521817
UNC2258834	1	74.0976521521817
UNC2263378	1	74.9264874153869
UNC2272160	1	75.1740272159906
JAX00277373	1	75.1740273159906
JAX00277455	1	75.2565901251979
JAX00277518	1	75.2978321475175
UNC2278581	1	75.2978322475175
JAX00277549	1	75.2978323475175
UNC2282828	1	75.4629660931383
UNC2288967	1	75.6695142786573
JAX00278038	1	75.7933120389963
UNC2302405	1	75.7933121389963
UNC2303100	1	76.2068989349945
UNC2303705	1	76.3306738342077
UNC2305936	1	76.3719068284247
JAX00278155	1	76.3719069284247
JAX00013222	1	76.3719070284247
UNC2313844	1	76.9511535654414
UNC2314414	1	76.9511536654414
UNC2315284	1	76.9511537654414
UNC2317294	1	76.9511538654414
UNC2318075	1	76.9511539654414
UNC2319071	1	76.9511540654414
UNC2324770	1	76.9924169365559
UNC2325950	1	76.9924170365558
UNC2326114	1	76.9924171365558
UNC2326977	1	77.1162574007385
UNC2327373	1	77.1162575007385
UNC2328501	1	77.1162576007385
UNC2329284	1	77.4468456621303
UNC2329631	1	77.4468457621303
UNC2329976	1	77.4468458621303
JAX00013376	1	77.4468459621303
UNC2330293	1	77.4468460621303
backupUNC010671431	1	77.4468461621303
UNC2331232	1	77.4468462621303
UNC2332442	1	77.4468463621303
UNC2332857	1	78.1508278078245
UNC2333302	1	78.5640896487778
UNC2334491	1	78.5640897487778
JAX00278719	1	78.5640898487778
UNC2339172	1	78.5640899487778
UNC2341286	1	79.1018454852276
JAX00278836	1	79.1018455852276
UNC2341594	1	79.1018456852276
UNC2354328	1	79.8471881416741
UNC2354865	1	79.8471882416741
UNC2355402	1	79.8471883416741
UNC2356318	1	80.012793804198
UNC2356872	1	80.1783994100663
UNC010414123	1	80.1783995100663
UNC2364845	1	80.6746777658822
JAX00279255	1	80.6746778658822
UNC2370484	1	81.2954180210276
UNC2371341	1	81.2954181210276
UNC2379870	1	81.5019049168217
UNC2381472	1	81.5019050168217
UNC2383206	1	81.7498454078617
UNC2384452	1	81.7910047401127
JAX00013701	1	81.7910048401126
UNC2386379	1	81.7910049401127
UNC2388354	1	82.3701537170567
UNC2390226	1	83.1571262795422
UNC2391194	1	83.1571263795422
UNC2396421	1	84.4249032121787
UNC2397770	1	84.6112655036915
UNC2398055	1	84.6112656036915
UNC2398151	1	84.6112657036915
JAX00279836	1	84.6112658036915
UNC2398354	1	84.6112659036915
UNC2398471	1	84.6112660036915
UNC2399918	1	84.6112661036915
UNC010427659	1	84.7351050967716
UNC2401213	1	84.7351051967716
UNC2402097	1	84.7351052967716
UNC2403310	1	84.7351053967716
JAX00013827	1	84.7351054967716
UNC2406605	1	85.0657081787357
UNC2408005	1	85.3546607825862
UNC2409690	1	86.1002645843692
UNC2410542	1	86.1002646843692
UNC2411447	1	86.1828279138281
UNC2414844	1	86.2240700344921
UNC2416218	1	86.2240701344921
UNC2416584	1	86.2240702344921
UNC2417256	1	86.2240703344921
UNC2419267	1	86.3066126500583
UNC2419854	1	86.3066127500583
UNC2422775	1	87.5103430693805
UNC2422874	1	87.5103431693805
JAX00280306	1	88.0066617173804
JAX00280331	1	88.0066618173804
UNC2432502	1	89.5034609964037
UNC2432687	1	89.5034610964037
UNC2433516	1	89.5034611964037
UNC2433755	1	89.5034612964037
UNC2434424	1	89.5034613964037
UNC2434451	1	89.5034614964037
UNC2439858	1	90.0412771663582
UNC2440006	1	90.0412772663582
UNC2440806	1	90.2478013201897
UNC2441544	1	90.4129409876278
JAX00280668	1	90.4129410876278
UNC2442851	1	90.4129411876278
UNC2444978	1	91.5750712002514
UNC2445252	1	91.5750713002514
UNC2448687	1	91.657614364238
UNC2448897	1	91.657614464238
JAX00280763	1	91.657614564238
JAX00014142	1	91.7401579399474
UNC2450260	1	91.7401580399474
UNC2453925	1	91.9053567763937
UNC2454977	1	91.9878590362927
JAX00014174	1	91.9878591362927
JAX00014180	1	92.4427133509292
UNC2456192	1	92.4427134509292
UNC2461495	1	92.525153322323
UNC2464210	1	92.8144655242454
UNC2464526	1	92.8144656242455
UNC2465158	1	92.8144657242455
UNC2465526	1	92.8144658242455
UNC2465893	1	92.8144659242455
backupUNC020000070	2	0
UNC2471300	2	0.0487214921265249
UNC2475044	2	0.0487215921265252
JAX00090716	2	0.123042888570896
UNC2481206	2	0.123042988570896
UNC2481772	2	0.123043088570896
UNC2482282	2	0.123043188570896
UNC2488740	2	0.346135079331701
JAX00482360	2	0.606537350284219
JAX00090777	2	0.606537450284219
UNC2491880	2	0.606537550284219
UNC2493329	2	0.606537650284219
UNC2504669	2	1.38963031339672
UNC020362379	2	1.38963041339672
UNC2504884	2	1.38963051339672
UNC2505315	2	1.38963061339672
UNC2505851	2	1.38963071339672
JAX00482548	2	1.46395187005153
UNC2508790	2	1.46395197005153
UNC2509229	2	1.46395207005153
JAX00482560	2	1.46395217005153
UNC2509730	2	1.50099404206114
UNC2510582	2	1.64980289602807
UNC2511168	2	1.64980299602807
backupJAX00482585	2	1.68695669194424
UNC2512096	2	1.68695679194424
JAX00482601	2	1.76127728552265
UNC2513327	2	1.76127738552265
UNC2526055	2	2.54492774534728
UNC2540465	2	2.76748795919557
UNC2540847	2	2.76748805919557
UNC2541204	2	2.76748815919557
UNC2541673	2	2.76748825919557
UNC2542718	2	2.80464209435945
JAX00091076	2	2.80464219435945
UNC2543884	2	2.80464229435945
UNC2544580	2	2.80464239435945
UNC020006990	2	3.06500421678733
UNC2546273	2	3.06500431678732
UNC2547203	2	3.06500441678732
JAX00091105	2	3.06500451678732
JAX00483003	2	3.06500461678732
UNC2549643	2	3.25105986266985
JAX00091125	2	3.28802062152696
JAX00483070	2	3.3996355149744
UNC2555368	2	3.3996356149744
JAX00483162	2	3.95837396345314
UNC2560425	2	3.95837406345314
UNC2562331	2	4.10707537249796
JAX00091179	2	4.10707547249796
UNC2562750	2	4.10707557249796
UNC2563077	2	4.181397026014
UNC2563591	2	4.181397126014
JAX00091192	2	4.25571858576509
UNC2564605	2	4.25571868576509
UNC2564981	2	4.29249712027625
UNC2576730	2	4.70258382901057
JAX00483484	2	4.85101949716467
UNC2585520	2	4.85101959716468
JAX00483492	2	4.85101969716467
UNC2586034	2	4.85101979716467
UNC2591891	2	5.4473558545852
JAX00483606	2	5.85664664028941
UNC2595969	2	5.85664674028941
JAX00483657	2	5.97912358126735
UNC2604752	2	6.2657529722427
backupJAX00215642	2	6.56337178390591
JAX00483759	2	6.56337188390591
UNC2608539	2	6.67487340956509
UNC2609184	2	6.67487350956509
UNC2612481	2	6.71202730436663
UNC2613087	2	6.71202740436662
UNC2614353	2	6.71202750436663
UNC2614687	2	6.71202760436663
JAX00091495	2	6.74910812799193
UNC2621080	2	6.86068615558997
JAX00483895	2	6.86068625558996
UNC2622000	2	6.86068635558997
UNC2628496	2	7.23283428052147
UNC2629670	2	7.23283438052147
UNC2629751	2	7.23283448052147
UNC2636693	2	7.3071557443755
JAX00091603	2	7.3071558443755
UNC2637752	2	7.41865828990467
UNC2638779	2	7.41865838990467
UNC2639847	2	7.41865848990467
UNC2640813	2	7.41865858990467
UNC2641596	2	7.41865868990467
backupJAX00215705	2	7.41865878990467
JAX00484075	2	7.94005432026577
UNC2646271	2	7.94005442026577
UNC2646888	2	7.97713849937876
backupJAX00484170	2	8.08879124500766
JAX00484191	2	8.12587052709406
UNC2656197	2	8.12587062709406
JAX00484223	2	9.2464853820597
UNC2658036	2	9.2464854820597
UNC2660767	2	9.24648558205969
UNC2661368	2	9.2464856820597
UNC2663264	2	9.2464857820597
UNC2664427	2	9.24648588205969
JAX00091791	2	9.2464859820597
UNC2667219	2	9.2464860820597
JAX00091816	2	9.58136779142509
UNC2669584	2	9.58136789142509
UNC2673436	2	9.58136799142509
UNC2677224	2	9.9535304950261
UNC2677765	2	9.9535305950261
UNC2677987	2	9.9535306950261
UNC2678451	2	9.9535307950261
UNC2679481	2	10.1395527483432
JAX00091877	2	10.213763471503
UNC020369170	2	10.213763571503
JAX00091880	2	10.4741337064507
UNC2681435	2	10.4741338064507
UNC2683056	2	10.4741339064507
JAX00484584	2	10.4741340064507
UNC2683686	2	10.4741341064507
JAX00484588	2	10.4741342064507
UNC2685278	2	10.511287908981
JAX00484613	2	10.511288008981
UNC2690756	2	10.8836094976019
UNC020373923	2	11.1065954377121
UNC2705667	2	11.1065955377121
UNC2706030	2	11.1065956377121
backupJAX00484910	2	11.2180999904966
UNC2709089	2	11.2181000904966
UNC2709807	2	11.2181001904966
UNC2710660	2	11.3296047288657
JAX00092016	2	11.3296048288657
UNC2711179	2	11.3296049288657
UNC2713720	2	11.3667590718605
UNC2714300	2	11.3667591718605
UNC2716029	2	11.3667592718605
UNC2717514	2	11.3667593718605
UNC2721382	2	11.9629339478891
backupUNC020378928	2	11.9629340478891
JAX00092171	2	12.1116363637335
UNC2736920	2	12.1116364637335
JAX00092183	2	12.1116365637335
backupUNC020379988	2	12.1116366637335
JAX00485213	2	12.1116367637335
UNC2740706	2	12.1116368637335
UNC2741513	2	12.1116369637335
UNC2743981	2	12.8550367890073
UNC2746803	2	12.9326825704329
UNC2746906	2	12.9326826704329
JAX00092235	2	12.9326827704329
UNC2747018	2	12.9326828704329
UNC2747334	2	12.9326829704329
UNC2747472	2	12.9326830704329
UNC2747536	2	12.9326831704329
UNC2747768	2	12.9326832704329
backupUNC020965194	2	12.9326833704329
UNC2748005	2	12.969837564803
UNC2748103	2	12.969837664803
JAX00485326	2	12.969837764803
UNC2748840	2	13.0069919587972
UNC2749092	2	13.0069920587972
UNC2749475	2	13.0069921587972
JAX00092260	2	13.4168211879829
UNC2754938	2	13.4908147777709
JAX00092279	2	13.4908148777709
JAX00092305	2	13.5278944287129
UNC2760031	2	13.6392500895576
UNC2762433	2	13.9743837067099
JAX00485560	2	13.9743838067099
UNC2764887	2	14.2722488514759
UNC2768007	2	14.3457463938745
UNC2774263	2	15.0172978284548
JAX00485797	2	15.0172979284548
backupUNC020981848	2	15.0544514246584
UNC2779304	2	15.0544515246584
UNC2779628	2	15.0544516246584
JAX00092435	2	15.0544517246584
UNC2780343	2	15.0544518246584
UNC2783477	2	15.0544519246584
UNC2785406	2	15.0544520246584
UNC2786601	2	15.2775891628415
UNC2786960	2	15.2775892628415
UNC2789178	2	15.2775893628415
UNC2789558	2	15.2775894628415
UNC2790157	2	15.2775895628415
UNC2792697	2	15.4626367201407
UNC2805485	2	16.5051620356697
UNC2809166	2	16.583358047726
UNC2810208	2	17.1427737547322
UNC2811169	2	17.1427738547322
JAX00092618	2	17.1427739547322
UNC2816519	2	17.2542766265992
UNC2817544	2	17.2542767265992
JAX00486468	2	17.2542768265992
UNC2820696	2	17.2542769265992
UNC2821325	2	17.2542770265992
UNC2823804	2	17.3285693804233
UNC2832346	2	17.4401191282533
JAX00092768	2	17.4401192282533
JAX00486644	2	17.4401193282533
UNC2833977	2	17.4401194282533
UNC2835190	2	17.4401195282533
UNC2835441	2	17.4401196282533
UNC2839179	2	17.5515191894627
UNC2839875	2	17.5515192894627
backupUNC021869680	2	17.9238262878908
UNC2842175	2	17.9238263878908
UNC2843756	2	17.9238264878908
UNC2845901	2	17.9238265878908
UNC2846510	2	17.9238266878908
UNC2851487	2	17.9238267878908
UNC2853148	2	18.0353323459516
UNC2854360	2	18.0353324459516
UNC2859486	2	18.1469129265106
UNC2862710	2	18.1832758160106
UNC2863258	2	18.9303749999528
UNC2868484	2	19.1529919760154
UNC2868862	2	19.1529920760154
UNC2876951	2	19.6744736590282
UNC2883726	2	19.6744737590282
JAX00487283	2	19.6744738590282
JAX00093176	2	19.7116282189102
UNC020306239	2	19.7487821572124
UNC2896194	2	19.7487822572124
UNC2900403	2	20.1955864594785
JAX00487517	2	20.1955865594785
UNC2901147	2	20.1955866594785
JAX00487549	2	20.1955867594785
JAX00093331	2	20.1955868594785
UNC2904048	2	20.2699097525686
JAX00093342	2	20.2699098525686
UNC2904735	2	20.2699099525686
UNC2905797	2	20.2699100525686
UNC020021506	2	20.4932380999561
UNC2910141	2	20.5302054691798
UNC2914089	2	20.5671790787687
UNC2918735	2	20.790702706858
JAX00216253	2	20.8275201622159
UNC2934029	2	21.0132626560176
UNC2948436	2	21.6103960737035
JAX00093635	2	21.833176209362
UNC2952407	2	21.833176309362
UNC2953044	2	21.833176409362
UNC2954837	2	21.8703309116638
JAX00488101	2	21.8703310116638
UNC2958049	2	21.8703311116638
JAX00488131	2	21.8703312116638
UNC2958464	2	22.1307250175986
UNC2958944	2	22.1307251175986
UNC2959133	2	22.1307252175986
UNC2959202	2	22.1307253175986
UNC2960153	2	22.1307254175986
UNC2961020	2	22.2422336634434
UNC2961065	2	22.2422337634434
UNC2961154	2	22.2422338634434
UNC020036328	2	22.2422339634434
JAX00488203	2	22.5773527961196
UNC2965165	2	22.7258736175663
UNC2966752	2	22.7258737175663
JAX00488279	2	22.7258738175663
UNC2978184	2	23.2104328484485
UNC2987575	2	23.3215306384929
UNC2988115	2	23.4702779430408
UNC2988344	2	23.4702780430408
JAX00093914	2	23.4702781430408
UNC2988528	2	23.4702782430408
UNC2988732	2	23.4702783430408
backupUNC020392414	2	24.2173708193056
JAX00093950	2	24.2542334593259
UNC3002129	2	24.2542335593259
UNC3016911	2	24.4029423751236
UNC3017201	2	24.4029424751236
backupJAX00094100	2	24.4029425751236
JAX00094103	2	24.4029426751236
UNC3021584	2	24.6318037600342
UNC3024067	2	24.9987250689118
UNC3025235	2	24.9987251689118
JAX00489123	2	25.1100434075676
UNC3031254	2	25.1100435075676
JAX00489145	2	25.1100436075676
UNC3034706	2	25.2209507651787
UNC3040419	2	25.9301107570983
UNC3042565	2	25.9301108570983
JAX00489314	2	25.9301109570983
UNC3048696	2	26.0416205934878
JAX00489357	2	26.0416206934878
JAX00489369	2	26.0416207934878
JAX00094266	2	26.0787022331423
UNC3057469	2	26.1902882047601
JAX00094298	2	26.1902883047601
UNC3061252	2	26.4123024400232
UNC3061535	2	26.4123025400232
UNC3066108	2	27.119746849868
UNC3067473	2	27.119746949868
UNC3068322	2	27.3056814742112
UNC3069434	2	27.3056815742112
UNC3077873	2	27.9017123885768
JAX00094509	2	28.8355970849548
UNC3099364	2	28.8355971849548
UNC3104097	2	28.8355972849548
UNC3105016	2	28.8355973849548
UNC3105885	2	28.8355974849548
UNC3107052	2	28.8355975849548
UNC3112305	2	29.2831178899371
UNC3115467	2	29.3571111180949
UNC3123371	2	29.5641988029833
UNC3126038	2	29.7299202569448
JAX00490317	2	29.7669460176763
UNC3128704	2	29.7669461176763
JAX00490331	2	29.7669462176763
UNC3129926	2	30.0646606356772
UNC3134891	2	30.3252631579685
UNC3141598	2	30.3621940542412
UNC3144266	2	30.3993493051927
UNC3145171	2	30.3993494051927
UNC3146074	2	30.4736749038542
UNC3146645	2	30.4736750038542
UNC3149128	2	30.5108298805214
UNC3149920	2	30.5108299805214
JAX00094844	2	30.5108300805214
UNC3150522	2	30.5108301805214
UNC3151830	2	30.7713565037863
UNC3152688	2	30.9199582065049
UNC3153853	2	30.9199583065049
UNC3155130	2	30.9199584065049
UNC3156052	2	30.9199585065049
UNC3156358	2	30.9199586065049
UNC3156634	2	30.9199587065049
UNC3157235	2	30.9199588065049
UNC020395307	2	31.0314704828536
UNC3159059	2	31.0314705828536
UNC3160043	2	31.0314706828536
UNC3160733	2	31.0314707828536
UNC3163059	2	31.1056471235351
JAX00490799	2	31.3290025765266
UNC3166570	2	31.5148987157281
JAX00094940	2	31.5148988157281
UNC3172062	2	31.8125824071524
UNC3172294	2	31.8125825071524
JAX00490927	2	31.8125826071524
UNC3173830	2	31.8869083904826
UNC3174976	2	31.9612729292826
UNC3175188	2	31.9983916432594
JAX00094995	2	31.9983917432594
UNC3175371	2	31.9983918432594
UNC3175666	2	31.9983919432594
JAX00490950	2	31.9983920432594
UNC3175860	2	31.9983921432594
JAX00095003	2	31.9983922432594
UNC3176260	2	31.9983923432594
UNC3179439	2	32.1844277930486
JAX00095046	2	32.1844278930486
JAX00095051	2	32.2588562886511
UNC3181947	2	32.2588563886511
UNC3183164	2	32.2588564886511
UNC3184772	2	32.2960114845388
UNC3186484	2	32.2960115845388
UNC3187659	2	32.3331293248813
UNC3188006	2	32.4074924761538
JAX00095089	2	32.4074925761538
UNC3188814	2	32.4074926761538
UNC3190936	2	32.482323325553
UNC3191646	2	32.482323425553
UNC3195527	2	32.7789043162204
UNC3205421	2	34.6582446186515
UNC3205573	2	34.6582447186515
UNC020086184	2	34.6954037790879
UNC3208110	2	34.6954038790879
UNC3214418	2	34.993199601902
UNC3219573	2	35.1790226028789
UNC3228339	2	35.1790227028789
UNC3239202	2	35.3277063195942
backupUNC021191747	2	35.512970244275
UNC3249949	2	36.41042338088
UNC3260804	2	36.8195780483923
UNC3262088	2	36.8195781483923
UNC3263209	2	36.8195782483923
backupUNC020093183	2	36.8567335122926
JAX00095515	2	36.89388877575
UNC3265376	2	36.89388887575
backupUNC021762462	2	36.89388897575
UNC3271429	2	37.4532998145915
UNC3271833	2	37.5273143736113
JAX00492293	2	37.5644321464481
UNC020094649	2	37.5644322464481
UNC3276311	2	37.6015874171188
UNC3276622	2	37.6015875171188
UNC3278066	2	37.7503070631389
UNC3278414	2	37.7503071631389
UNC3279626	2	37.7503072631389
UNC3279845	2	37.7503073631389
UNC020623700	2	37.7503074631389
UNC3281328	2	37.7503075631389
UNC3281609	2	37.7503076631389
UNC3286173	2	38.7187411369063
UNC3291411	2	38.8335130157176
JAX00492597	2	38.8705899645472
JAX00492608	2	38.9077454724842
UNC3295596	2	38.9077455724842
UNC3297730	2	39.0563914728453
UNC3299511	2	39.2796471565152
UNC3299664	2	39.2796472565152
UNC3300936	2	39.2796473565152
UNC3306897	2	40.0259252705201
JAX00492837	2	40.0259253705201
JAX00492887	2	40.4359280626561
UNC3313333	2	40.4727084995171
UNC3313736	2	40.4727085995171
UNC3314528	2	40.4727086995171
JAX00492915	2	40.4727087995171
UNC3316097	2	40.6587706026253
JAX00492953	2	40.732915769574
JAX00492978	2	40.84528353881
JAX00493029	2	40.92038798893
UNC3324175	2	40.92038808893
UNC3324511	2	40.92038818893
UNC3324792	2	40.92038828893
JAX00493047	2	40.92038838893
UNC3325233	2	40.92038848893
backupJAX00493053	2	40.92038858893
UNC3329449	2	41.5543143373571
UNC3331505	2	41.5543144373571
UNC3333536	2	41.5543145373571
UNC3337010	2	42.076514341185
UNC3338557	2	42.1131866466912
UNC3338888	2	42.1131867466912
UNC3339454	2	42.1131868466912
UNC3341585	2	42.2245554140301
UNC3345316	2	42.4851485617812
UNC3345685	2	42.4851486617812
UNC3346521	2	42.4851487617812
UNC3348859	2	42.857461231882
UNC3349375	2	42.857461331882
UNC3349497	2	42.857461431882
JAX00493417	2	42.857461531882
UNC3349926	2	42.857461631882
UNC3354884	2	42.9317894679873
UNC3356777	2	43.0061172710008
UNC3364377	2	43.0061173710008
UNC3369000	2	43.1548402157598
UNC3369469	2	43.1548403157598
UNC3370599	2	43.6022444220558
UNC3371968	2	43.6389872489382
UNC3373318	2	43.6389873489382
UNC3375659	2	43.7238151603274
UNC3380410	2	43.9366093896012
UNC3386495	2	44.0852692305479
UNC3387664	2	44.0852693305479
JAX00096254	2	44.0852694305479
UNC3390985	2	44.0852695305479
UNC3391637	2	44.0852696305479
UNC3392242	2	44.0852697305479
UNC3393854	2	44.0852698305479
UNC3403273	2	44.0852699305479
JAX00494368	2	44.0852700305479
UNC3404654	2	44.0852701305479
JAX00494499	2	44.0852702305479
JAX00096419	2	44.0852703305479
UNC3417443	2	44.0852704305479
UNC3419568	2	44.0852705305479
backupJAX00494665	2	44.0852706305479
JAX00494705	2	44.0852707305479
UNC3430628	2	44.0852708305479
UNC021823989	2	44.0852709305479
UNC3435709	2	44.0852710305479
UNC3437834	2	44.0852711305479
UNC3441299	2	44.0852712305479
JAX00494898	2	44.0852713305479
JAX00096644	2	44.0852714305479
UNC3456440	2	44.1224281460572
UNC3458557	2	44.1594733037657
UNC3463071	2	44.3083092655874
UNC3465534	2	44.3083093655874
UNC3470473	2	44.345465940082
JAX00096872	2	44.3826228038094
UNC3474714	2	44.3826229038094
UNC3499453	2	44.6059981911715
UNC3505489	2	44.6429690435558
UNC3507757	2	44.680124759413
UNC3513161	2	44.7172804508888
UNC3516006	2	44.754437506409
UNC3517270	2	44.754437606409
JAX00097256	2	45.3883800706089
UNC3520344	2	45.3883801706089
UNC3521000	2	45.3883802706089
UNC3523206	2	45.4998977101835
UNC3523632	2	45.4998978101835
UNC3524308	2	45.5370538742881
UNC3524870	2	45.5370539742881
JAX00097292	2	45.5370540742881
JAX00496367	2	45.5370541742881
UNC3525203	2	45.5370542742881
UNC3526191	2	45.5370543742881
UNC3526495	2	45.5370544742881
JAX00496412	2	45.5370545742881
JAX00097303	2	45.5370546742881
UNC3527740	2	45.5370547742881
JAX00496435	2	45.5370548742881
UNC020446908	2	45.5370549742881
UNC3528819	2	45.5370550742881
UNC3529876	2	45.6113826980373
UNC3531829	2	45.6113827980373
UNC3532282	2	45.6113828980373
UNC3533646	2	45.6485388290313
UNC3535542	2	45.6856947600625
UNC3536081	2	45.6856948600625
UNC3536464	2	45.6856949600625
JAX00097362	2	45.6856950600625
UNC3538767	2	45.6856951600625
UNC3540710	2	45.6856952600625
UNC3541340	2	45.6856953600625
UNC020448956	2	45.797286682574
UNC3546287	2	45.8340674671539
JAX00496857	2	46.1696701322913
JAX00496889	2	46.2064885660808
UNC3557853	2	46.2808536066237
UNC3559086	2	46.2808537066237
UNC3566854	2	46.4295750315112
backupUNC020450295	2	46.4295751315112
JAX00097584	2	46.4295752315112
JAX00097621	2	46.5410910236284
backupUNC020115641	2	46.5410911236284
UNC3593821	2	46.801527369959
backupUNC021331957	2	46.801527469959
JAX00097773	2	46.9130806610866
UNC3609761	2	46.9873712949008
UNC3616164	2	47.0616987265806
JAX00497574	2	47.0616988265806
UNC3617157	2	47.0616989265806
JAX00097809	2	47.0616990265806
UNC3619310	2	47.0616991265806
backupUNC020586289	2	47.0616992265806
UNC3640234	2	47.2847830508627
UNC3644196	2	47.6201739917237
UNC3648945	2	47.6942391912631
UNC3649931	2	47.6942392912631
UNC3653303	2	47.6942393912631
UNC3655838	2	47.7313946429587
UNC3656746	2	47.7313947429587
UNC3659049	2	47.8429482187968
JAX00498159	2	47.9172385106321
JAX00498173	2	47.9172386106321
UNC3662299	2	47.9172387106321
JAX00189028	2	47.9172388106321
UNC3662586	2	47.9172389106321
UNC3663606	2	47.9543970214002
UNC3664753	2	47.9915546101846
UNC3665220	2	47.9915547101846
JAX00498409	2	48.551149757576
UNC3674043	2	48.5875167621158
UNC3679935	2	48.8854802911848
UNC3681926	2	48.8854803911848
UNC020130832	2	48.8854804911848
UNC3691805	2	49.1831792517447
UNC3692304	2	49.1831793517447
UNC3692975	2	49.1831794517447
JAX00098218	2	49.1831795517447
UNC3694078	2	49.1831796517447
UNC3694204	2	49.1831797517447
backupUNC020131715	2	49.1831798517447
UNC3695848	2	49.1831799517447
UNC3696642	2	49.1831800517447
JAX00098246	2	49.1831801517447
JAX00098252	2	49.1831802517447
UNC3698216	2	49.2201109675916
UNC3704534	2	49.4809188970294
UNC3704899	2	49.5922851387255
UNC3705476	2	49.5922852387255
UNC3705598	2	49.5922853387255
UNC3706850	2	49.5922854387255
UNC3706954	2	49.5922855387255
UNC3707191	2	49.5922856387255
UNC3707607	2	49.6294408804257
JAX00499028	2	49.6294409804257
UNC3708454	2	49.6294410804257
UNC3708661	2	49.6294411804257
UNC3709316	2	49.6294412804257
UNC3715557	2	49.7767482270131
UNC3720930	2	49.8576001682653
backupUNC020481320	2	50.6718292516406
UNC3736540	2	50.6718293516406
backupUNC020481462	2	50.6718294516406
UNC3739232	2	50.7461570867202
UNC3739672	2	50.7461571867202
UNC3742668	2	50.7461572867202
JAX00098577	2	50.7461573867202
JAX00098582	2	50.7461574867202
UNC3745514	2	50.7461575867202
UNC3746900	2	50.8204238215306
UNC3757351	2	50.9693455612253
UNC3762325	2	51.0063917899944
UNC3766172	2	51.0063918899944
UNC3769267	2	51.2669317435662
UNC3769825	2	51.4152362551116
UNC3776734	2	51.8628085636115
UNC020139805	2	51.9739836787602
UNC3777847	2	51.9739837787602
UNC3779021	2	51.9739838787602
UNC3779607	2	51.9739839787602
JAX00500181	2	51.9739840787602
UNC3786173	2	52.1600703824561
UNC3787724	2	52.1970760424462
UNC3789869	2	52.2337805012805
UNC3794787	2	52.7185063642186
UNC3796459	2	52.7185064642186
UNC3797048	2	52.7185065642186
UNC3803552	2	52.9044411032415
UNC020142980	2	52.9044412032415
UNC3804072	2	52.9044413032415
UNC3805234	2	53.0530072980028
UNC020318395	2	53.3508420699239
UNC3810659	2	53.3508421699239
UNC3811386	2	53.3508422699239
UNC3812168	2	53.3508423699239
UNC3814025	2	53.4625797248217
UNC3817071	2	53.5370559567441
UNC3817290	2	53.5370560567441
UNC3817950	2	53.5370561567441
UNC3820213	2	53.5370562567441
UNC3821771	2	53.6113819057133
UNC3822105	2	53.6113820057133
backupUNC020488522	2	53.6113821057133
JAX00500870	2	53.6113822057133
UNC3823231	2	53.6113823057133
UNC3823792	2	53.6485372225655
UNC3824146	2	53.6485373225655
UNC3826563	2	53.7228630089693
UNC020145783	2	53.7228631089693
UNC3831240	2	53.7228632089693
UNC3832315	2	53.7228633089693
JAX00501081	2	53.7228634089693
JAX00501113	2	53.7971890579401
UNC3835226	2	53.7971891579401
JAX00099208	2	53.7971892579401
UNC3835514	2	53.7971893579401
UNC3839780	2	53.9087769334845
UNC3842200	2	53.9458578357576
UNC020155960	2	53.9458579357576
JAX00501285	2	53.9458580357576
UNC3849871	2	53.9458581357576
JAX00501443	2	53.9458582357576
UNC3855004	2	53.9458583357576
UNC3860643	2	54.1317911117771
JAX00501685	2	54.1317912117771
UNC3871953	2	54.1317913117771
UNC3875512	2	54.2805057462225
UNC3877462	2	54.2805058462225
UNC021417550	2	54.2805059462225
UNC3878189	2	54.2805060462225
UNC3879075	2	54.3548322421649
UNC3886082	2	54.4290839652092
JAX00099616	2	54.5778611190916
UNC3891760	2	54.5778612190916
UNC020185672	2	54.7053378732435
UNC3898503	2	54.8753080404367
UNC3904397	2	55.1359875138696
UNC3906007	2	55.2101256875006
JAX00502246	2	55.2101257875006
UNC3907884	2	55.3588401782391
JAX00099725	2	55.3588402782391
UNC3911440	2	55.3588403782391
JAX00502398	2	55.3588404782391
UNC3914924	2	55.3588405782391
UNC3916870	2	55.6941034068408
UNC3922534	2	55.7309214065457
UNC020188428	2	55.8052844551802
UNC3930995	2	55.8052845551802
UNC3935177	2	55.8423650715946
UNC3936030	2	55.9540273492668
UNC3936541	2	55.9910329997615
UNC3937526	2	56.1026195518058
UNC3937822	2	56.1026196518058
UNC3941796	2	56.4375839274034
UNC3942917	2	56.4375840274034
UNC3944467	2	56.6979999886473
UNC3944934	2	56.6980000886473
UNC3945232	2	56.6980001886473
JAX00502991	2	56.6980002886473
UNC3946248	2	56.6980003886473
UNC3946576	2	56.6980004886473
UNC3947069	2	56.6980005886473
UNC3948680	2	56.6980006886473
UNC3950877	2	56.6980007886473
JAX00503166	2	56.7350062424322
UNC3953002	2	56.9210862088938
UNC3953318	2	56.9210863088938
UNC3953516	2	56.9210864088938
UNC3954508	2	56.9210865088938
backupUNC020192565	2	56.9210866088938
JAX00100125	2	57.3310427169978
backupJAX00503740	2	57.3678399774584
UNC3974926	2	57.3678400774584
UNC3976009	2	57.3678401774584
UNC3985525	2	57.6282537357238
UNC3990359	2	57.6282538357238
JAX00504117	2	57.9261555471931
UNC3997289	2	58.0002555066344
UNC4000494	2	58.0002556066344
UNC4007292	2	58.447555257985
UNC4009452	2	58.4842977252269
JAX00504315	2	58.4842978252269
JAX00100343	2	58.4842979252269
UNC4011842	2	58.4842980252269
JAX00100353	2	58.4842981252269
UNC4014466	2	58.4842982252269
UNC4018876	2	59.0432440362664
UNC4019844	2	59.0432441362664
UNC4020318	2	59.0432442362664
UNC4020939	2	59.0432443362664
backupJAX00504472	2	59.0432444362664
UNC4021597	2	59.0432445362664
UNC4022277	2	59.0432446362664
JAX00504496	2	59.0432447362664
UNC4023187	2	59.0432448362664
UNC4024532	2	59.0432449362664
UNC4025659	2	59.0432450362664
UNC4029798	2	59.1547549508779
UNC4030160	2	59.1547550508779
JAX00100458	2	59.2662647230089
JAX00504641	2	59.2662648230089
UNC4035916	2	59.5266678469277
UNC4036687	2	59.5266679469277
UNC4040573	2	59.862497256126
JAX00504815	2	60.2359970939135
UNC4048065	2	60.3100589359623
UNC4049749	2	60.3471254604265
UNC4052240	2	60.4363350031118
UNC4054887	2	60.5702039039498
UNC4056331	2	60.5702040039498
UNC4062260	2	60.6445281130288
backupUNC020206147	2	60.6445282130288
UNC4064394	2	60.6445283130288
UNC4066791	2	60.6445284130288
UNC021836320	2	60.6445285130288
JAX00100698	2	60.6445286130288
UNC4078861	2	61.016904843295
UNC_rs32858578	2	61.2399095592135
UNC4087564	2	61.2399096592135
UNC4088737	2	61.2399097592135
UNC4090018	2	61.3887321493096
UNC4095546	2	61.4257754375291
UNC4096238	2	61.425775537529
UNC4098016	2	61.5744848486845
UNC4099293	2	61.5744849486845
UNC4100485	2	61.5744850486845
UNC4101309	2	61.5744851486845
UNC4103405	2	61.6116398098827
UNC4114650	2	61.6484948485384
backupUNC020501072	2	61.9837309118546
UNC4125724	2	61.9837310118546
UNC4129762	2	62.0580550006226
UNC4132690	2	62.0580551006226
UNC4134879	2	62.0580552006226
UNC4143956	2	62.0951333259225
UNC4149020	2	62.2064210825327
JAX00506685	2	64.2760887701464
UNC4186505	2	64.2760888701464
UNC4195493	2	65.2092457315179
UNC4197823	2	65.2092458315179
UNC4217634	2	65.6183854731878
UNC4237880	2	66.4021129758717
JAX00101697	2	66.4021130758717
JAX00101732	2	66.4390823536737
UNC4245309	2	66.6624154758115
UNC4246151	2	66.6624155758115
UNC4250173	2	66.699569787995
UNC4250917	2	66.6995698879951
UNC4255826	2	66.699569987995
JAX00507856	2	66.9973159890577
UNC4261117	2	66.9973160890577
UNC4264458	2	67.1087985495549
JAX00101874	2	67.1451622354566
UNC4268169	2	67.8922816631479
UNC4270534	2	68.1521803598934
JAX00508062	2	68.1521804598934
JAX00508072	2	68.1521805598934
JAX00508077	2	68.1521806598934
UNC4273982	2	68.2265044190329
UNC4290127	2	68.3008282576095
UNC4293021	2	68.3008283576095
UNC4295628	2	68.3379827127706
UNC4296164	2	68.3751436224243
UNC4298851	2	68.5613675136171
UNC4303030	2	68.5613676136171
UNC4303811	2	68.672875252556
UNC4304708	2	68.672875352556
UNC4305092	2	68.672875452556
UNC4307049	2	68.7100299871774
UNC4307862	2	68.7100300871774
UNC4311961	2	68.9331789406664
UNC4314416	2	68.9331790406663
UNC021898190	2	68.9331791406664
UNC4321141	2	68.9702232723069
UNC020251618	2	69.1190438868273
UNC4324688	2	69.1190439868273
UNC4329265	2	69.230364882749
JAX00509157	2	69.5282036799999
UNC4337684	2	69.5282037799999
UNC4340689	2	69.6769105232903
UNC4340865	2	69.6769106232903
UNC4341194	2	69.6769107232903
UNC4343361	2	70.0864219794271
UNC4344025	2	70.0864220794271
JAX00509348	2	70.0864221794271
UNC4350144	2	70.197929597648
UNC4350922	2	70.197929697648
UNC4352861	2	70.197929797648
UNC4353336	2	70.197929897648
UNC4356822	2	70.8686065023398
UNC4357741	2	70.8686066023398
UNC4370391	2	71.6320864965809
UNC4371909	2	71.6320865965809
UNC4372323	2	71.6746613245352
JAX00509978	2	72.3983385314992
UNC4381185	2	72.3983386314992
UNC4384936	2	72.5098441283549
JAX00102547	2	72.5098442283549
UNC4389459	2	72.5098443283549
UNC4390659	2	72.5841298824101
backupUNC020550169	2	72.6949572232068
backupJAX00510277	2	73.516331310413
UNC4406587	2	74.4120814660332
JAX00510393	2	74.4120815660332
UNC021859649	2	74.4120816660332
UNC4407671	2	74.4120817660332
JAX00510397	2	74.4120818660332
UNC4408544	2	74.4120819660332
UNC4409108	2	74.4120820660332
UNC4409911	2	74.4120821660332
UNC4413413	2	74.4864049358444
UNC4414131	2	74.4864050358444
backupUNC020551784	2	74.4864051358444
UNC4414459	2	74.4864052358444
UNC4415862	2	74.7467858404929
UNC4416162	2	74.7467859404929
UNC4417060	2	74.7467860404929
UNC4417539	2	74.7467861404929
UNC4417905	2	74.7467862404929
UNC4418185	2	74.7467863404929
UNC4421342	2	74.8582920848391
JAX00102724	2	74.8582921848391
JAX00510600	2	74.8582922848391
UNC4432207	2	75.1179226205409
UNC4437233	2	76.1269431077504
UNC4437868	2	76.1269432077504
UNC4439658	2	76.1269433077504
UNC4439856	2	76.1269434077504
UNC4440151	2	76.1269435077504
UNC4441165	2	76.1269436077504
UNC4441638	2	76.1269437077504
UNC4441807	2	76.1269438077504
UNC4443470	2	76.1269439077504
UNC020278146	2	76.1269440077504
UNC4443660	2	76.1269441077504
UNC4444994	2	76.1269442077504
backupJAX00510901	2	76.1269443077504
UNC4448412	2	76.2012670776861
JAX00510943	2	76.2012671776861
UNC4449429	2	76.2012672776861
UNC4451674	2	76.2012673776861
backupJAX00102906	2	76.2755901136996
UNC4453243	2	76.2755902136996
UNC4453367	2	76.2755903136996
UNC4457546	2	77.5104646146191
UNC4459850	2	77.5831755240306
UNC4465781	2	78.1050732500595
UNC4466263	2	78.1050733500595
UNC4466755	2	78.1050734500595
UNC4467163	2	78.1050735500595
JAX00511197	2	78.1050736500595
UNC020360345	2	78.3282085537877
UNC4470808	2	78.3282086537877
UNC4473045	2	78.3282087537877
JAX00511283	2	78.3282088537877
backupUNC020284106	2	78.9244134668716
UNC4476246	2	78.9244135668716
UNC4477662	2	79.0731556651918
UNC4479395	2	79.0731557651918
UNC4482166	2	79.0731558651918
UNC4482674	2	79.0731559651918
UNC4489308	2	79.8957629466189
JAX00511533	2	80.1194476706375
UNC4495792	2	80.5291487981523
UNC4498521	2	80.9012905452238
UNC4498703	2	80.9012906452238
UNC4499391	2	80.9012907452238
JAX00103117	2	80.9012908452238
UNC4501139	2	80.9012909452238
JAX00103121	2	80.9012910452238
UNC4501847	2	80.9012911452238
UNC4506302	2	81.1616631191948
UNC4506780	2	81.1616632191948
UNC4507007	2	81.1616633191948
JAX00511679	2	81.1616634191948
JAX00511689	2	81.1616635191948
UNC4510388	2	81.8699725361534
UNC4510492	2	81.8699726361533
UNC4510628	2	81.8699727361534
UNC4510734	2	81.8699728361534
UNC4510907	2	81.8699729361534
UNC4512179	2	81.905551322724
JAX00511737	2	84.0876974232395
UNC4513211	2	84.2344267610489
UNC4517866	2	84.2714679194703
UNC4518715	2	84.2714680194703
UNC4533764	2	85.0397059955614
JAX00103275	2	85.538382594846
UNC4536534	2	85.5761629146513
UNC4537733	2	85.5761630146513
UNC4538472	2	85.613317012853
UNC4540317	2	85.613317112853
UNC4541190	2	85.613317212853
JAX00512113	2	85.613317312853
UNC4542042	2	85.613317412853
UNC4546333	2	85.7248957243293
UNC4546642	2	85.7617130977965
backupUNC020295237	2	86.0595954051827
UNC4550317	2	86.0595955051827
JAX00512244	2	86.1339168729956
UNC4551860	2	86.1339169729956
UNC4552867	2	86.3570466172127
JAX00512278	2	86.3570467172127
JAX00512332	2	87.9309364334309
UNC4558846	2	88.1899666645393
UNC4559826	2	88.1899667645393
JAX00512396	2	88.1899668645393
JAX00512399	2	88.1899669645393
UNC4560268	2	88.1899670645393
JAX00512412	2	88.1899671645393
UNC4560679	2	88.1899672645393
JAX00512441	2	88.2271216270672
UNC4564735	2	88.2642015572114
UNC4565425	2	88.3757985753805
JAX00512500	2	88.3757986753805
UNC020296917	2	88.5990985363964
UNC4567419	2	88.6360649900601
JAX00512544	2	88.6360650900601
UNC4568529	2	89.2321826558132
UNC4569394	2	89.2321827558132
UNC020297477	2	89.2321828558132
UNC4570737	2	89.2321829558132
JAX00512634	2	89.2321830558132
UNC4571795	2	89.2321831558132
UNC4574352	2	89.2321832558132
UNC4578011	2	89.3065047914739
UNC4578345	2	89.3065048914739
UNC4578441	2	89.3065049914739
UNC4578663	2	89.3065050914739
UNC4578711	2	89.3065051914739
UNC4578779	2	89.3065052914739
UNC4578818	2	89.3065053914739
UNC4578890	2	89.3065054914739
UNC4579030	2	89.3065055914739
JAX00512872	2	89.9782098518384
UNC4579407	2	90.0147635991247
JAX00512901	2	90.2008213165467
UNC4580829	2	90.2008214165467
UNC4581520	2	90.2008215165467
UNC4581992	2	90.2008216165467
UNC4582793	2	90.2751430699489
UNC4584998	2	90.2751431699488
UNC4586357	2	90.2751432699488
UNC020300314	2	90.2751433699489
UNC4586538	2	90.2751434699488
UNC4587038	2	90.2751435699489
UNC4590158	2	90.3866923063252
UNC4593041	2	90.7596875859213
UNC4594090	2	90.8709710857809
JAX00513215	2	90.8709711857809
UNC4598763	2	91.3553106206803
UNC4604963	2	91.5409189244244
UNC4606151	2	91.7268268245835
UNC4607713	2	91.7268269245835
UNC4608608	2	91.7639807432595
UNC4608663	2	91.7639808432595
UNC4608867	2	91.7639809432595
UNC4609061	2	91.7639810432595
backupUNC030729939	3	0
JAX00103773	3	0.00741699198522872
UNC4642719	3	0.118958409419528
JAX00103978	3	0.118958509419528
UNC4644108	3	0.118958609419528
UNC4650209	3	0.118958709419528
UNC030749946	3	0.118958809419528
backupUNC030364690	3	0.118958909419528
UNC4655184	3	0.118959009419528
UNC030365730	3	0.193281225365773
UNC4666739	3	0.193281325365773
JAX00514502	3	0.193281425365773
UNC4678247	3	0.416412787120918
UNC4678367	3	0.416412887120919
UNC4678558	3	0.416412987120919
JAX00514674	3	0.565189373394228
JAX00514706	3	0.639438897460054
UNC4683846	3	0.639438997460054
backupUNC030002827	3	0.9754332751956
UNC4707997	3	1.04974266684665
UNC4719590	3	1.0618098645589
backupJAX00515140	3	1.0618099645589
UNC4739367	3	1.2604984234831
backupJAX00104542	3	1.40958591932676
UNC4745184	3	1.40958601932676
JAX00104601	3	1.48392660437569
JAX00515471	3	1.48392670437569
UNC4760807	3	1.48392680437569
JAX00104631	3	1.48392690437569
JAX00104637	3	1.48392700437569
UNC4764228	3	1.55828578957634
UNC4771696	3	1.5954025090143
UNC4773366	3	1.63255638895755
UNC4774617	3	1.63255648895755
UNC4775324	3	1.63255658895755
backupUNC030014678	3	1.63255668895755
UNC4779632	3	1.63255678895755
UNC4779892	3	1.63255688895755
UNC4784019	3	1.63255698895755
UNC4786302	3	1.63255708895755
UNC4788780	3	1.7068785011689
JAX00515880	3	1.7068786011689
UNC4790705	3	1.7068787011689
UNC4791105	3	1.7068788011689
UNC4792617	3	1.7068789011689
UNC4794268	3	1.74395835429774
UNC4796342	3	1.8555359305462
JAX00104869	3	1.8555360305462
backupUNC030572221	3	2.00423835864991
UNC4802022	3	2.00423845864991
UNC4809586	3	2.22736922566614
UNC4810336	3	2.22736932566614
UNC4813610	3	2.22736942566614
UNC4821028	3	2.67407360988734
UNC4835655	3	2.67407370988734
UNC4839967	3	3.19563214629464
UNC4841024	3	3.60496258341464
JAX00105090	3	3.60496268341464
UNC4841193	3	3.60496278341464
UNC4845035	3	3.86532359362633
UNC4845616	3	3.86532369362633
UNC4848498	3	4.12590889430141
backupUNC030870967	3	4.16283809688023
UNC4865835	3	4.16283819688023
JAX00516851	3	4.57226923047052
UNC4874349	3	4.57226933047052
JAX00516914	3	4.57226943047052
UNC031789615	3	4.57226953047052
UNC4881058	3	4.57226963047052
UNC4883616	3	4.57226973047052
UNC4888521	3	4.86987415239409
UNC4890199	3	4.86987425239409
UNC4890802	3	4.86987435239409
UNC4891674	3	4.86987445239409
UNC4892735	3	4.86987455239409
UNC4892906	3	4.86987465239409
UNC4893614	3	4.86987475239409
UNC4894169	3	4.86987485239409
UNC4894517	3	4.90702860527696
UNC4897462	3	4.90702870527696
UNC4897833	3	4.90702880527696
UNC4898302	3	4.90702890527696
JAX00517208	3	4.90702900527696
JAX00517218	3	4.90702910527696
UNC4906309	3	5.35383018721646
UNC4906908	3	5.35383028721646
UNC4912891	3	5.9130115460304
UNC4916640	3	5.94926522327739
UNC4925782	3	6.3590782557753
UNC4925901	3	6.3590783557753
JAX00105599	3	6.3590784557753
UNC4926601	3	6.3590785557753
UNC4928340	3	6.3590786557753
JAX00517734	3	6.3590787557753
UNC4930086	3	6.39623260106071
UNC4930471	3	6.39623270106071
UNC4932270	3	6.39623280106071
UNC4933659	3	6.39623290106071
UNC4937052	3	6.47056065602158
JAX00517964	3	6.54466391587132
UNC4952716	3	6.84276400490583
UNC4953491	3	6.87965566424964
UNC4953844	3	6.87965576424964
UNC4954839	3	6.87965586424964
JAX00105763	3	7.73762894485635
UNC4956420	3	7.73762904485635
UNC4957168	3	7.73762914485635
JAX00518378	3	7.84919326980439
UNC4959351	3	7.84919336980439
UNC4960210	3	7.92357648212657
UNC4960612	3	7.92357658212657
JAX00518425	3	7.92357668212657
UNC4961542	3	7.92357678212657
UNC030027457	3	7.92357688212657
UNC4962673	3	7.92357698212657
UNC4962797	3	7.92357708212657
UNC4963367	3	7.92357718212657
UNC4967183	3	8.03507884752485
UNC4970550	3	8.03507894752484
UNC4974591	3	8.03507904752485
JAX00518601	3	8.03507914752485
JAX00518734	3	8.29543741814085
UNC4983318	3	8.29543751814085
UNC4985064	3	8.29543761814085
UNC4988694	3	8.33248537708742
UNC4992087	3	8.48133766077853
UNC4997921	3	8.59287914045984
UNC4999732	3	8.62992285710796
UNC5004033	3	8.70421004283609
UNC5007724	3	8.85279652678963
UNC5014280	3	9.18811612892389
UNC5018586	3	9.26217531095628
UNC5026747	3	9.26217541095628
UNC5027196	3	9.29932901600646
UNC5030866	3	9.29932911600646
UNC5040269	3	9.6718148436051
JAX00519714	3	9.70863925092131
JAX00106222	3	9.70863935092131
UNC5048297	3	9.70863945092131
UNC5053520	3	9.70863955092131
JAX00519899	3	9.70863965092131
UNC5060131	3	10.0435038219421
UNC5061218	3	10.0435039219421
UNC5062861	3	10.155080889968
UNC5064106	3	10.1921611127095
UNC5066505	3	10.2291678564863
JAX00520127	3	10.4152223291454
UNC5069399	3	10.4152224291454
UNC5069776	3	10.4152225291454
UNC5070248	3	10.8996437237012
UNC5072216	3	11.0107715033636
JAX00520155	3	11.0107716033636
UNC5074017	3	11.0107717033636
JAX00520223	3	11.2339764658354
UNC5080063	3	11.3826030287722
UNC5082183	3	11.3826031287722
UNC5084168	3	11.4197568645846
UNC5085984	3	11.4197569645846
UNC5086382	3	11.4197570645846
UNC5093504	3	11.6801133076673
UNC5093671	3	11.6801134076673
UNC5095168	3	11.6801135076673
backupUNC030062236	3	11.6801136076673
JAX00520619	3	11.6801137076673
UNC5102971	3	11.8288125900301
[truncated: 9,830 more rows]
