# Supplementary material for: A first genetic portrait of synaptonemal complex variation
Source: PLoS Genet. 2019 Aug 26;15(8):e1008337. doi: 10.1371/journal.pgen.1008337 (PMC6730954; doi:10.1371/journal.pgen.1008337)
Supplement: S1 Data — (ZIP) [file pgen.1008337.s008.zip › skeletonize_script.py]

# Takes two inputs: image directory and output path
# Writes a .csv with the threshold and skeleton pixel sizes for each image in the directory
# Requires the scikit-image library, skimage

import sys, os, skimage
from skimage import io, filter, morphology, draw

def skel_chromosomes(img):
    redchannel = img[:,:,0]

    redchannel = skimage.img_as_ubyte(redchannel)

    disk = skimage.morphology.disk(3)
    square = skimage.morphology.square(4)

    adjusted_rc = skimage.filter.rank.gradient(redchannel, disk)

    thresh = skimage.filter.threshold_otsu(adjusted_rc)

    bin_otsu = adjusted_rc >= thresh

    opened = skimage.morphology.binary_opening(bin_otsu, square)
    closed = skimage.morphology.binary_closing(opened, square)

    ssc = sum(sum(closed))
    if ssc > 35000:     # Stops algorithm from trying to skeletonize image if it's a huge mess
        skel = ssc
    else:
        skel = sum(sum(skimage.morphology.skeletonize(closed)))

    return ssc, skel


def measure_chromosomes(image_directory, outpath):
    with open(outpath, "a") as outfile:
        outfile.write("mouse_id, image_file, bin_size, skel_size\n")

        image_files = os.listdir(image_directory)
        image_files = [x for x in image_files if x[-4:].lower() == '.tif'.lower()]

        for image_name in image_files:
            with io.imread(image_directory + '/' + image_name) as image:
                binary, skeleton = skel_chromosomes(image)
                outfile.write(image_directory + ', ' + image_name + ', ' + str(binary) + ', ' + str(skeleton) + '\n')

def main(args):
    measure_chromosomes(*args)

if __name__== "__main__":
  main(sys.argv[1:])
