# Supplementary material for: A first genetic portrait of synaptonemal complex variation
Source: PLoS Genet. 2019 Aug 26;15(8):e1008337. doi: 10.1371/journal.pgen.1008337 (PMC6730954; doi:10.1371/journal.pgen.1008337)
Supplement: S1 Data — (ZIP) [file pgen.1008337.s008.zip › castXpwd_phenotypes.csv]

ID	CO_count(mean)	SC_length(mean)	N_cells	cross_direction
2393	23.3333333333333	158.92	21	0
2394	23.1111111111111	167.225	18	0
2395	22.3913043478261	166.981818181818	23	0
2396	25.2857142857143	175.066666666667	21	0
2397	23.6	180.489473684211	20	0
2400	22.1578947368421	160.188235294118	19	0
2425	23.8235294117647	167.741176470588	17	0
2426	24.95	139.010526315789	20	0
2427	24.25	155.558333333333	24	0
2428	25.2272727272727	153.886363636364	22	0
2430	28.6086956521739	162.781818181818	23	0
2432	22	157.115	20	0
2433	22.2777777777778	150.911111111111	18	0
2449	20.9565217391304	147.704545454545	23	0
2450	28.5555555555556	174.523529411765	18	0
2451	26.8	159.92	20	0
2452	24.7058823529412	177.50625	17	0
2456	24.2727272727273	162.809090909091	22	0
2457	24.6521739130435	183.017391304348	23	0
2463	22.952380952381	159.914285714286	21	0
2464	22.2857142857143	158.315789473684	21	0
2466	27.8260869565217	160.719047619048	23	0
2467	23.8947368421053	166.122222222222	19	0
2473	26.2	156.625	20	0
2474	26.7368421052632	167.921052631579	19	0
2481	23.6363636363636	162.063636363636	22	0
2482	23.4705882352941	159.394117647059	17	0
2483	22.3809523809524	151.919047619048	21	0
2491	25.0952380952381	165.72380952381	21	0
2492	22.1052631578947	148.6	19	0
2493	23.5454545454545	149.628571428571	22	0
2505	22.8	156.847368421053	20	0
2506	29.9090909090909	160.677272727273	22	0
2507	25.55	174.45	20	0
2518	21.047619047619	152.957142857143	21	0
2519	26.125	154.017391304348	24	0
2531	27.8333333333333	162.327777777778	18	0
2532	25.7777777777778	167.588235294118	18	0
2533	23.3333333333333	149.334782608696	24	0
2533.5	27.7058823529412	161.335294117647	17	0
2534	23.4166666666667	155.860869565217	24	0
2535	26.0454545454545	152.331818181818	22	0
2536	28.0952380952381	168.504761904762	21	0
2537	24.36	151.629166666667	25	0
2545	25.3333333333333	167.216666666667	18	0
2546	29.047619047619	183.233333333333	21	0
2547	24.0869565217391	162.678260869565	23	0
2548	22.875	154.817391304348	24	0
2554	26.75	163.335	20	0
2555	25.2777777777778	148.9	18	0
2556	21.5238095238095	141.91	21	0
2557	24.3888888888889	167.047058823529	18	0
2558	22.84	156.704	25	0
2560	25	131.555	21	0
2561	20.4166666666667	145.278260869565	24	0
2562	21.8	135.865	20	0
2563	29.625	169.457142857143	24	0
2564	21.1578947368421	153.355555555556	19	0
2570	24.3157894736842	161.394736842105	19	0
2571	24.5	160.540909090909	22	0
2572	27.3913043478261	163.865217391304	23	0
2573	26.0555555555556	177.933333333333	18	0
2578	23.5652173913043	153.495652173913	23	0
2579	29.3	164.94	20	0
2580	24.4705882352941	140.45	17	0
2581	23.5454545454545	165.204545454545	22	0
2582	29.2631578947368	162.978947368421	19	0
2588	22.48	145.292	25	0
2590	31	159.977272727273	22	0
2592	21.375	157.717391304348	24	0
2593	30.0869565217391	172.15652173913	23	0
2594	21.75	162.326315789474	20	0
2595	25.7142857142857	166	21	0
2617	27.9545454545455	160.254545454545	22	0
2618	22.9545454545455	142.104545454545	22	0
2619	28.8181818181818	171.55	22	0
2626	22.2777777777778	153.811111111111	18	0
2627	27	171.2	20	0
2628	21.875	160.15625	16	0
2633	23.3333333333333	152.19	21	0
2634	27	165.92380952381	23	0
2635	28.1363636363636	163.145454545455	22	0
2636	27.4444444444444	171.338888888889	18	0
2637	23	171.414285714286	21	0
2641	23.4117647058824	149.9375	17	0
2642	23.0416666666667	152.770833333333	24	0
2643	22.6086956521739	144.880952380952	23	0
2644	28.8888888888889	173.122222222222	18	0
2645	22.7619047619048	161.16	21	0
2646	29.75	163.52	16	0
2647	22.5294117647059	153.521428571429	17	0
2649	22.9444444444444	150.164705882353	18	0
2650	22.6111111111111	150.283333333333	18	0
2651	26.0952380952381	154.273684210526	21	0
2652	23.7894736842105	151.7	19	0
2653	22.1666666666667	155.670833333333	24	0
2669	22.2916666666667	152.479166666667	24	0
2670	21.3809523809524	147.92380952381	21	0
2671	28.6521739130435	168.921739130435	23	0
2678	22.3333333333333	149.068181818182	24	0
2679	22.1739130434783	170.677272727273	23	0
2680	25.8571428571429	159.661904761905	21	0
2684	23.96	158.270833333333	25	0
2685	24.4583333333333	157.939130434783	24	0
2686	26.4615384615385	160.868181818182	26	0
2687	26.3809523809524	162.72	21	0
2688	26.2857142857143	158.655	21	0
2689	25.0909090909091	150.29	22	0
2690	23.8421052631579	156.068421052632	19	0
2696	25.7619047619048	147.74	21	0
2697	27.0555555555556	158.858823529412	18	0
2698	23.952380952381	159.568421052632	21	0
2700	30	161.82	22	0
2702	27.5238095238095	162.709523809524	21	0
2703	26.1363636363636	166.786363636364	22	0
2704	23.56	152.234782608696	25	0
2709	28	165.334782608696	23	0
2710	27.1739130434783	172.768181818182	23	0
2711	22.8181818181818	163.1375	22	0
2712	23.7391304347826	151.295454545455	23	0
2714	24.2	147.7	20	0
2718	23.25	168.052173913043	24	0
2719	25.8636363636364	164.4	22	0
2720	23.4782608695652	151.017391304348	23	0
2723	22.2916666666667	156.539130434783	24	0
2724	28.8636363636364	166.318181818182	22	0
2725	25.4347826086957	163.531818181818	23	0
2726	21.4210526315789	162.458823529412	19	0
2733	26.2631578947368	158.305882352941	19	0
2734	29	170.684210526316	19	0
2740	26.4117647058824	171.2625	17	0
2741	20.7368421052632	163.3375	19	0
2742	24.05	162.068421052632	20	0
2743	28.8421052631579	170.852631578947	19	0
2754	27.55	170.285	20	0
2760	20.8695652173913	129.595454545455	23	0
2761	32.4347826086956	172.185	23	0
2762	27.9047619047619	167.335	21	0
2770	25.1428571428571	158.82	21	0
2772	24.9	157.91	20	0
2773	25	162.233333333333	22	0
2774	22.4	150.275	20	0
2775	22.5882352941176	150.51875	17	0
2778	24.4375	158.8	16	0
2780	23.8888888888889	141.805882352941	18	0
2791	21.5238095238095	141.8	21	0
2793	24.125	147.3125	24	0
2796	NA	146.32	NA	0
2797	22.8125	152.206666666667	16	0
2799	25.8888888888889	170.805555555556	18	0
2800	21.875	142.095652173913	24	0
2805	23.3809523809524	158.605263157895	21	0
2812	27.3333333333333	155.483333333333	24	0
2813	23.952380952381	156.528571428571	21	0
2814	23.4444444444444	169.105555555556	18	0
2816	21.9411764705882	154.252941176471	17	0
2821	27.8571428571429	170.347619047619	21	0
2822	27.695652173913	156.4	23	0
2823	21.8235294117647	152.476470588235	17	0
2837	29.5454545454545	169.05	22	0
2838	25.2	155.365217391304	25	0
2840	26	148.109523809524	21	0
2841	22.7058823529412	163.382352941176	17	0
2848	26.9473684210526	158.915789473684	19	0
2855	29.3913043478261	155.245454545455	23	0
2856	24.4	168.866666666667	20	0
2857	21.2857142857143	153.809523809524	21	0
2865	26.4090909090909	164.578947368421	22	0
2866	25.8333333333333	170.707142857143	18	0
2869	24.2941176470588	159.1875	17	0
2870	26.3	156.585	20	0
2871	22.6111111111111	165.858823529412	18	0
2872	27.3	161.33	20	0
2879	25.2777777777778	167.211764705882	18	1
2881	28.3529411764706	173.233333333333	17	1
2882	22.7	150.105263157895	20	1
2897	23.8095238095238	169.094444444444	21	0
2898	26.5	156.075	20	0
2899	23.55	172.488235294118	20	0
2900	21.8823529411765	168.492857142857	17	0
2901	29.25	176.505263157895	20	0
2902	26.9	179.75	20	0
2903	22.2105263157895	159.5125	19	0
2913	21.2777777777778	138.15	18	0
2914	27.9	145.84	20	0
2915	26	142.389473684211	19	0
2917	28.7272727272727	160.536363636364	22	0
2918	23	147.147368421053	20	0
2919	22.7368421052632	157.65	19	0
2920	21.3	134.045	20	0
2925	22.3	148.152631578947	20	0
2926	29.5555555555556	168.529411764706	18	0
2936	26.8695652173913	163.377272727273	23	0
2938	21.1666666666667	146.626315789474	18	0
2959	22.0625	150.5875	16	0
2962	29.125	158.4	16	0
2963	22.9	151.777777777778	20	0
2967	26.1666666666667	165.733333333333	18	0
2968	26.2857142857143	158.1	21	0
2969	31.1578947368421	174.427777777778	19	0
2971	26.6666666666667	154.685	21	0
2973	25.9583333333333	150.183333333333	24	0
2976	24.4444444444444	173.555555555556	18	0
2977	23.15	155.588888888889	20	0
2978	24.6842105263158	158.421052631579	19	0
2979	26.4117647058824	167.064705882353	17	0
2992	29.9565217391304	163.585714285714	23	0
2993	24.625	152.433333333333	16	0
3002	24.4285714285714	156.257142857143	21	0
3010	28.7	171.205	20	0
3013	23.7619047619048	146.98	21	0
3020	29.6190476190476	159.910526315789	21	0
3021	24.1578947368421	164.305555555556	19	0
3022	23.3181818181818	150.185714285714	22	0
3024	26.047619047619	164.166666666667	21	0
3025	24.7142857142857	173.933333333333	21	0
3030	28.1904761904762	172.161111111111	21	0
3031	25.2631578947368	167.141176470588	19	0
3034	26.1363636363636	146.765	22	0
3037	24.2941176470588	153.533333333333	17	0
3046	25.3181818181818	168.563636363636	22	0
3054	24.8421052631579	163.831578947368	19	1
3056	26.1764705882353	165.523529411765	17	1
3058	24.65	160.55	20	1
3066	24.8333333333333	161.270588235294	18	0
3067	24.2941176470588	142.00625	17	0
3068	24.1739130434783	153.508695652174	23	0
3069	28.1666666666667	173.983333333333	18	0
3073	23.3529411764706	147.475	17	0
3074	23.625	155.51875	16	0
3077	25.3157894736842	155.478947368421	19	0
3078	32.1428571428571	162.33	21	0
3079	30.2631578947368	174.922222222222	19	0
3080	28.3888888888889	165.535294117647	18	0
3081	22.3888888888889	136.994117647059	18	0
3082	23.4090909090909	153.395	22	0
3083	27.0952380952381	170.275	21	0
3102	28.55	160.768421052632	20	0
3105	24.4	154.435	20	0
3106	28.75	165.811111111111	20	0
3115	22.3125	155.53125	16	0
3116	28.68	165.833333333333	25	0
3117	29.6363636363636	159.663636363636	22	0
3118	26.7	162.36	20	0
3119	26.0454545454545	149.947619047619	22	0
3124	25.25	142.358333333333	24	0
3125	21.95	141.905	20	0
3126	27.5	160.975	22	0
3127	23.8095238095238	152.9	21	0
3128	24.0869565217391	157.031818181818	23	0
