# Supplementary material for: A first genetic portrait of synaptonemal complex variation
Source: PLoS Genet. 2019 Aug 26;15(8):e1008337. doi: 10.1371/journal.pgen.1008337 (PMC6730954; doi:10.1371/journal.pgen.1008337)
Supplement: S1 Data — (ZIP) [file pgen.1008337.s008.zip › giXwsb_phenotypes.csv]

ID	CO_count(mean)	SC_length(mean)	N_cells	cross_direction
1281	22.6	136.594444444444	18	1
1282	24.2307692307692	148.042857142857	21	1
1293	22.44	131.23	20	1
1296	22.695652173913	151.526315789474	19	1
1298	21.4	138.95625	16	1
1300	22.4285714285714	140.084210526316	19	1
1301	21.8518518518519	130.131818181818	22	1
1303	21.695652173913	136.16875	16	1
1304	22.6363636363636	133.761111111111	18	1
1309	22.48	134.6	10	0
1311	23.75	132.030769230769	26	0
1316	23.037037037037	136.85652173913	23	0
1319	23.04	130.745	20	0
1320	23.64	131.536842105263	19	0
1322	22.8181818181818	131.171428571429	14	0
1325	22.258064516129	145.6	18	0
1327	23.6428571428571	134.9	25	0
1331	21.4583333333333	124.87619047619	21	0
1353	22.6428571428571	129.28	25	1
1354	22.9354838709677	135.296153846154	26	1
1448	23.625	136.530769230769	13	0
1450	23.1794871794872	133.360869565217	23	0
1451	22.15	131.235	20	0
1454	22.5714285714286	140.49	20	0
1460	23	140.785714285714	7	0
1463	22.5909090909091	125.633333333333	12	1
1465	23.9	132.375	8	1
1467	22.3809523809524	138.01875	16	1
1470	23.4583333333333	144.616666666667	12	1
1472	22.75	133.817647058824	17	1
1473	23.2608695652174	141.618181818182	22	1
1474	22.5588235294118	139.8	27	1
1475	22.5789473684211	130.653333333333	15	1
1479	22.6	132.442857142857	7	1
1483	23.6818181818182	136.618181818182	22	1
1485	22.2857142857143	128.066666666667	9	1
1486	22.0888888888889	141.51875	32	1
1487	22.1818181818182	138.020833333333	24	1
1488	21.9354838709677	137.25	26	1
1490	22.9047619047619	137.973333333333	15	1
1492	22.36	129.645454545455	22	1
1493	22.7222222222222	131.088235294118	17	1
1501	21.4375	136.2	22	1
1503	22.952380952381	138.81	10	1
1509	21.75	135.873684210526	19	1
1510	21.2432432432432	124.977272727273	22	1
1511	21.6666666666667	136.176470588235	17	1
1517	22.875	128.6	8	1
1518	23.6666666666667	129.7	5	0
1521	22.5217391304348	130.388888888889	9	0
1522	22.9565217391304	121.195652173913	23	0
1523	24	135.328571428571	7	0
1531	22.4210526315789	145.883333333333	12	1
1534	22	133.488888888889	18	1
1536	23.2	129.8	7	0
1537	23.8064516129032	133.141666666667	12	0
1538	23.68	140.735	20	0
1554	22.5625	137.417391304348	23	1
1555	22.3548387096774	143.726315789474	19	1
1556	23.4166666666667	142.257142857143	14	1
1557	21.4444444444444	136.18	5	1
1558	22.5416666666667	131.364705882353	17	1
1559	21.8571428571429	134.445454545455	22	1
1561	21.6666666666667	141.628	25	1
1562	22.2692307692308	131.705	20	1
1563	23.7241379310345	134.335	20	1
1567	21.125	130.711111111111	18	1
1574	21.1904761904762	140.78125	16	0
1576	21.5714285714286	130.658333333333	24	0
1577	22.05	135.235714285714	14	0
1579	22.1379310344828	130.079166666667	24	1
1582	22.5428571428571	135.95	20	1
1583	21.7058823529412	142.953846153846	13	1
1585	21.1212121212121	132.918518518519	27	1
1587	22.1176470588235	134.581818181818	11	1
1588	22.2758620689655	139.709090909091	22	1
1592	23.5625	133.95	8	1
1593	22.7857142857143	142.733333333333	9	1
1595	22.08	148.06875	16	1
1600	23.7894736842105	143.381481481481	27	0
1604	23.4358974358974	137.921428571429	28	0
1606	21.4545454545455	142.972222222222	18	1
1607	21.2	132.647826086957	23	1
1608	22.7307692307692	146.564705882353	17	1
1609	21.8387096774194	146.633333333333	18	1
1610	21.7894736842105	149.693333333333	15	1
1615	20.5454545454545	133.264	25	0
1619	22.027027027027	139.231578947368	19	1
1622	23.1081081081081	127.325925925926	27	1
1623	22.65625	138.977777777778	27	1
1624	21.7407407407407	134.817647058824	17	1
1629	23.4722222222222	142.077419354839	31	1
1630	21.4705882352941	131.788888888889	9	1
1632	22	137.318181818182	22	1
1636	21.9411764705882	142.081818181818	11	1
1637	21.0714285714286	155.7875	8	1
1640	21.84	137.127777777778	18	1
1641	20.7096774193548	132.817647058824	17	1
1642	21.85	136.293333333333	15	1
1645	22.05	130.905555555556	18	0
1647	23.125	134.5	7	0
1648	22.6363636363636	141.105882352941	17	0
1653	21.72	144.83125	16	1
1656	22.2333333333333	143.416666666667	18	1
1657	22.71875	138.368181818182	22	1
1659	22.9565217391304	133.811764705882	17	1
1661	22.05	138.142857142857	14	1
1664	23.6086956521739	129.978571428571	14	1
1674	23.0714285714286	139.409090909091	11	0
1675	23.047619047619	133.816666666667	6	0
1676	22.8	128	14	0
1677	24.3846153846154	135.275	8	0
1678	22.2941176470588	136.463636363636	11	0
1686	23.0810810810811	136.609090909091	33	1
1687	22.6666666666667	139.094736842105	19	1
1689	23.5	130.914285714286	7	1
1692	22	140.828571428571	7	1
1696	23	134.3	6	0
1702	23.6470588235294	124.742857142857	7	1
1712	23.6470588235294	138.592307692308	13	1
1714	21.75	128.833333333333	6	1
1717	21	138.15	6	1
1718	22.3	134.114285714286	14	1
1720	22.0833333333333	134.7625	8	1
1727	22.7727272727273	131.523076923077	13	0
1731	21.3461538461538	127.052380952381	21	0
1743	22.3157894736842	130.906666666667	15	0
1745	22.5357142857143	136.711764705882	17	0
1747	23.1578947368421	138.330769230769	13	0
1750	23.375	135.416666666667	6	0
1752	22.4736842105263	128.96	15	0
1753	22	121.844444444444	9	0
1754	21.8888888888889	129.954545454545	11	0
1756	22.2857142857143	127.731818181818	22	0
1757	22.2941176470588	141.108333333333	12	1
1759	21.5238095238095	126.575	16	1
1760	22.4545454545455	132.975	16	1
1762	22.2222222222222	134.933333333333	6	1
1763	22.0833333333333	127.933333333333	9	1
1764	22.4347826086957	139	11	1
1765	22.1428571428571	141.32	10	1
1766	21.8888888888889	137.25	14	0
1771	20.8181818181818	136.73125	16	0
1773	21.7857142857143	114.166666666667	6	0
1776	22.6153846153846	135.2	7	0
1778	22.4285714285714	136.485714285714	7	0
1780	23.1764705882353	137.633333333333	9	0
1782	23.4666666666667	130.466666666667	9	1
1783	22.6470588235294	133.05625	16	1
1791	23.7222222222222	129.275	12	1
1795	22.4210526315789	137.691666666667	12	1
1798	22.625	138.822222222222	9	1
1806	23.5333333333333	138.525	8	1
1808	22.9285714285714	131.288888888889	9	1
1809	21.6	132.916666666667	12	1
1822	23.6923076923077	130.286956521739	23	1
1824	23.5555555555556	141.28	5	0
1826	22.7391304347826	141.59375	16	0
1827	21.5714285714286	130.322222222222	9	0
1828	20.4666666666667	126.811111111111	9	0
1840	22.8888888888889	138.228571428571	7	1
1842	23.8636363636364	138.305263157895	19	0
1845	24.05	131.425	16	0
1846	22.5	139.638095238095	21	0
1848	23.1739130434783	131.728571428571	14	0
1849	22.8888888888889	133.071428571429	14	0
1854	22.7777777777778	130.1375	8	0
1856	24.1515151515152	133.666666666667	12	0
1859	21.8	134.685	20	0
1860	22.2380952380952	135.736363636364	11	1
1863	21.8636363636364	128.792857142857	14	1
1864	22.4166666666667	131.794736842105	19	1
1866	21.9090909090909	125.7	6	0
1869	23.0833333333333	142.290909090909	22	0
1881	22.8235294117647	135.027272727273	11	0
1886	21.5263157894737	139.018181818182	11	1
1891	21.7142857142857	132.9	13	1
1896	23.3181818181818	139.823529411765	17	0
1897	23.3888888888889	131.271428571429	7	0
1902	21.2222222222222	138.133333333333	6	0
1903	23.5	141.4375	16	0
1905	22.32	136.581818181818	11	0
1906	23.5172413793103	136.805	20	0
1908	23	131.926666666667	15	1
1909	22.8	141.566666666667	12	1
1916	24.2	140.8	15	1
1919	23	125.7	21	1
1921	23.9333333333333	132.9	11	1
1937	23.75	147.2	7	0
1940	21.8095238095238	125.575	12	1
1944	22.5294117647059	126.126666666667	15	1
1971	23.4864864864865	134.767857142857	28	1
1973	23.4444444444444	138.231578947368	19	1
1974	23.0333333333333	122.683333333333	24	1
1975	21.95	132.416666666667	12	1
1994	22.7931034482759	130.955555555556	27	1
1995	22.6896551724138	145.11	10	1
1996	22.7894736842105	126.9	12	1
2001	21.75	129.966666666667	6	1
2002	21.7777777777778	146.357142857143	7	1
2003	22.5833333333333	144.748	25	1
2014	23.9444444444444	147.942857142857	14	1
2018	23	135.56	5	1
2032	22.0869565217391	124.26875	16	1
2035	23.24	137.288888888889	18	0
2038	21.2631578947368	138.406666666667	15	0
2039	23.7391304347826	143.572727272727	11	0
2062	23.45	164.852941176471	17	1
2065	23	153.3	17	1
2066	22.9444444444444	152.544444444444	9	1
2068	20.8571428571429	138.508333333333	12	1
2069	22.9473684210526	147.566666666667	12	1
2070	22.4782608695652	133.208333333333	12	1
2073	22.75	136.86875	16	1
2074	23.0740740740741	129.382608695652	23	0
2075	23.3	121.142857142857	7	0
2077	23.5652173913043	136.494117647059	17	0
2080	22.8928571428571	127.673913043478	23	1
2082	23.1578947368421	138.278571428571	28	1
2084	23.05	129.088235294118	17	1
2086	21.6363636363636	128.983333333333	6	1
2091	22.9259259259259	134.29375	16	0
2093	23.2258064516129	135.54	15	0
2097	21.9130434782609	127.464705882353	17	0
2102	24	138.766666666667	15	1
2104	22.2222222222222	134.75	12	1
2109	21.8888888888889	134.188888888889	18	1
2116	22.6538461538462	128.868181818182	22	1
2233	22.8	132.93	10	0
