# Supplementary material for: A first genetic portrait of synaptonemal complex variation
Source: PLoS Genet. 2019 Aug 26;15(8):e1008337. doi: 10.1371/journal.pgen.1008337 (PMC6730954; doi:10.1371/journal.pgen.1008337)
Supplement: S1 Data — (ZIP) [file pgen.1008337.s008.zip › AllCandidateGenes.tsv]

##
# Table of 301 candidate genes from the cast_CAST x musc_PWD cross from "A first genetic portrait of synaptonemal
# complex variation".
# All candidate genes showed increased expression at the beginning of meiosis from transcriptomic experiments and lie
# within the 1.5 LOD interval of QTL peaks as described in the manuscript.
##
CHR	TXSTART	TXEND	DISTANCETOPEAK(Mb)	FEATURE_ID	UCSC_ID	ENTREZ_ID	GENENAME
chr5	122364584	122371963	38.5682735	1500011H22Rik	uc008zld.1	68948	family with sequence similarity 216, member A
chr5	98329304	98802019	14.7656615	1700007G11Rik	uc008yge.1	75784	RIKEN cDNA 1700007G11 gene
chr5	103648587	103655724	19.8521555	1700016H13Rik	uc008yjr.1	74218	RIKEN cDNA 1700016H13 gene
chr5	77016023	77061522	6.7612275	1700023E05Rik	uc008xvt.1	71868	RIKEN cDNA 1700023E05 gene
chr5	107507621	107551542	23.7295815	1700028K03Rik	uc008ymk.1	76421	RIKEN cDNA 1700028K03 gene
chr5	129895723	129903622	46.0996725	2410018M08Rik	uc008zto.1	71970	zinc finger, BED-type containing 5
chr5	114821937	114823468	31.0227025	2610524H06Rik	uc008zau.1	330173	RIKEN cDNA 2610524H06 gene
chr5	124328089	124340121	40.534105	2810006K23Rik	uc008zpm.1	72650	RIKEN cDNA 2810006K23 gene
chr5	87825697	87846386	4.0360415	4930432K09Rik	uc008xza.1	73779	proline rich 27
chr5	114853714	114883879	31.0687965	4930519G04Rik	uc008zcs.1	67593	RIKEN cDNA 4930519G04 gene
chr5	105409366	105415669	21.6125175	4930542N06Rik	NA	75827	RIKEN cDNA 4930542N06 gene
chr5	129908540	129911281	46.1099105	4930579G22Rik	uc008ztq.1	69034	nuclear protein transcriptional regulator 1 like
chr5	107497745	107512556	23.7051505	A830010M20Rik	uc008ymh.1	231570	RIKEN cDNA A830010M20 gene
chr5	125475873	125517403	41.696638	Aacs	uc008zrs.1	78894	acetoacetyl-CoA synthetase
chr5	76873659	76904380	6.91098049999999	Aasdh	NA	231326	aminoadipate-semialdehyde dehydrogenase
chr5	121518604	121521695	37.7201495	Adam1a	uc008zjo.1	280668	a disintegrin and metallopeptidase domain 1a
chr5	121500097	121502980	37.7015385	Adam1b	uc008zjn.1	280667	a disintegrin and metallopeptidase domain 1b
chr5	112910478	113015538	29.163008	Adrbk2	uc008ytt.1	320129	adrenergic receptor kinase, beta 2
chr5	100846229	100899102	17.0726655	Agpat9	NA	231510	1-acylglycerol-3-phosphate O-acyltransferase 9
chr5	114123934	114128176	30.326055	Alkbh2	uc008yzd.1	231642	alkB, alkylation repair homolog 2 (E. coli)
chr5	122787461	122821342	39.0044015	Anapc5	uc008zmg.1	59008	anaphase-promoting complex subunit 5
chr5	122422444	122443434	38.632939	Anapc7	uc008zlh.1	56317	anaphase promoting complex subunit 7
chr5	110231004	110238180	26.434592	Ankle2	NA	71782	ankyrin repeat and LEM domain containing 2
chr5	114775140	114805820	30.99048	Ankrd13a	uc008zaf.1	68420	ankyrin repeat domain 13a
chr5	90227166	90254811	6.4409885	Ankrd17	uc008yat.1	81702	ankyrin repeat domain 17
chr5	77004055	77009478	6.7932335	Arl9	uc008xvr.1	384185	ADP-ribosylation factor-like 9
chr5	122391878	122406181	38.5990295	Arpc3	uc008zlf.1	56378	actin related protein 2/3 complex, subunit 3
chr5	92331827	92393177	8.56250200000001	Art3	uc008ydf.1	109979	ADP-ribosyltransferase 3
chr5	122453513	122502225	38.677869	Atp2a2	uc008zli.1	11938	ATPase, Ca++ transporting, cardiac muscle, slow twitch 2
chr5	108433253	108434378	24.6338155	Atp5k	uc008yoa.1	11958	ATP synthase, H+ transporting, mitochondrial F1F0 complex, subunit E
chr5	124629052	124724455	40.8767535	Atp6v0a2_(NC_000071:124629066..124646816)	NA	21871	ATPase, H+ transporting, lysosomal V0 subunit A2
chr5	131437682	131475173	47.6564275	Auts2	uc008zut.1	319974	autism susceptibility candidate 2
chr5	113357294	113357821	29.5575575	Aym1	uc008yyg.1	503692	activator of yeast meiotic promoters 1
chr5	104508352	104522383	20.7153675	BC005561	uc008ykm.1	100042165	cDNA sequence BC005561
chr5	121660563	121663973	37.862268	Brap	uc008zkc.1	72399	BRCA1 associated protein
chr5	107331194	107350741	23.5409675	Brdt	uc008ymc.1	114642	bromodomain, testis-specific
chr5	107437997	107491596	23.6647965	Btbd8	NA	100503185	BTB (POZ) domain containing 8
chr5	76809988	76842589	6.97371149999999	C530008M17Rik	uc008xvg.1	320827	RIKEN cDNA C530008M17 gene
chr5	87979451	87981541	4.18049600000001	Cabs1	NA	70977	calcium binding protein, spermatid specific 1
chr5	122731170	122744131	38.9376505	Camkk2	uc008zly.1	207565	calcium/calmodulin-dependent protein kinase kinase 2, beta
chr5	92608295	92675127	8.841711	Ccdc158	NA	320696	coiled-coil domain containing 158
chr5	108132875	108161758	24.3473165	Ccdc18	uc008ynr.1	73254	coiled-coil domain containing 18
chr5	120628335	120634235	36.831285	Ccdc42b	NA	546886	coiled-coil domain containing 42B
chr5	116125581	116288985	32.407283	Ccdc60	uc008zey.1	269693	coiled-coil domain containing 60
chr5	123930689	123969895	40.150292	Ccdc62	NA	208908	coiled-coil domain containing 62
chr5	122108052	122134893	38.3214725	Ccdc63	uc008zkr.1	330188	coiled-coil domain containing 63
chr5	115649286	115652812	31.851049	Ccdc64	uc008zel.1	75665	coiled-coil domain containing 64
chr5	124834432	124862221	41.0483265	Ccdc92	uc008zqr.1	215707	coiled-coil domain containing 92
chr5	93267573	93276231	9.471902	Ccng2	uc008yee.1	12452	cyclin G2
chr5	93181933	93206495	9.39421400000001	Ccni	uc008yed.1	12453	cyclin I
chr5	129787356	129846443	46.0168995	Cct6a_(NC_000071:129844961..129846355)	NA	12466	chaperonin containing Tcp1, subunit 6a (zeta)
chr5	106964322	106984439	23.1743805	Cdc7	uc008ylw.1	12545	cell division cycle 7 (S. cerevisiae)
chr5	92006074	92037374	8.22172400000001	Cdkl2	uc008yce.1	53886	cyclin-dependent kinase-like 2 (CDC2-related kinase)
chr5	101765130	101823852	17.994491	Cds1	uc008yio.1	74596	CDP-diacylglycerol synthase 1
chr5	86012025	86065583	2.238804	Cenpc1	uc008xxc.1	12617	centromere protein C1
chr5	76591715	76646466	7.1809095	Cep135	uc008xvc.1	381644	centrosomal protein 135
chr5	129881161	129887470	46.0843155	Chchd2	uc008ztn.1	14004	coiled-coil-helix-coiled-coil-helix domain containing 2
chr5	110840017	110874133	27.057075	Chek2	uc008yrw.1	50883	checkpoint kinase 2
chr5	110135830	110163807	26.3498185	Chfr	uc008ypw.1	231600	checkpoint with forkhead and ring finger domains
chr5	75005004	75044641	8.7751775	Chic2	uc008xtw.1	74277	cysteine-rich hydrophobic domain 2
chr5	115845278	115925704	32.085491	Cit	uc008zer.1	12704	citron
chr5	123577794	123684361	39.8310775	Clip1	uc008zoa.1	56430	CAP-GLY domain containing linker protein 1
chr5	76209868	76303502	7.54331499999999	Clock	uc008xur.1	12753	circadian locomotor output cycles kaput
chr5	113612355	113650390	29.8313725	Cmklr1	uc008yyj.1	14747	chemokine-like receptor 1
chr5	96070333	96086933	12.278633	Cnot6l	uc008yfg.1	231464	CCR4-NOT transcription complex, subunit 6-like
chr5	100518309	100532095	16.725202	Cops4	uc008yhs.1	26891	COP9 (constitutive photomorphogenic) homolog, subunit 4 (Arabidopsis thaliana)
chr5	115279702	115296972	31.488337	Coq5	uc008zdo.1	52064	coenzyme Q5 homolog, methyltransferase (yeast)
chr5	113842439	113908706	30.0755725	Coro1c	uc008yyu.1	23790	coronin, actin binding protein 1C
chr5	115345654	115348955	31.5473045	Cox6a1	uc008zdt.1	12861	cytochrome c oxidase subunit VIa polypeptide 1
chr5	130029306	130060783	46.2450445	Crcp	uc008zua.1	12909	calcitonin gene-related peptide-receptor component protein
chr5	88765013	88783277	4.97414500000001	Dck	uc008yah.1	13178	deoxycytidine kinase
chr5	110653451	110660496	26.8569735	Ddx51	uc008yre.1	69663	DEAD (Asp-Glu-Ala-Asp) box polypeptide 51
chr5	120613130	120628592	36.820861	Ddx54	uc008zhq.1	71990	DEAD (Asp-Glu-Ala-Asp) box polypeptide 54
chr5	124552864	124568127	40.7604955	Ddx55	uc008zqc.1	67848	DEAD (Asp-Glu-Ala-Asp) box polypeptide 55
chr5	123907275	123928832	40.1180535	Denr	uc008zor.1	68184	density-regulated protein
chr5	125414404	125434048	41.624226	Dhx37	uc008zrq.1	208144	DEAH (Asp-Glu-Ala-His) box polypeptide 37
chr5	123509766	123524164	39.716965	Diablo	uc008znx.1	66593	diablo homolog (Drosophila)
chr5	124725085	124834308	40.9796965	Dnahc10	NA	56087	dynein, axonemal, heavy chain 10
chr5	108268897	108280521	24.474709	Dr1	uc008ynt.1	13486	down-regulator of transcription 1
chr5	120680264	120695403	36.8878335	Dtx1	uc008zhu.1	14357	deltex 1 homolog (Drosophila)
chr5	115297110	115300990	31.49905	Dynll1	uc008zdp.1	56455	dynein light chain LC8-type 1
chr5	124570214	124579131	40.7746725	Eif2b1	uc008zqd.1	209354	eukaryotic translation initiation factor 2B, subunit 1 (alpha)
chr5	100039994	100068765	16.2543795	Enoph1	uc008yhb.1	67870	enolase-phosphatase 1
chr5	110664373	110703618	26.8839955	Ep400	uc008yrg.1	75560	E1A binding protein p400
chr5	107403513	107430031	23.616772	Ephx4	NA	384214	epoxide hydrolase 4
chr5	121428590	121452474	37.640532	Erp29	uc008zjf.1	67397	endoplasmic reticulum protein 29
chr5	107744795	107809782	23.9772885	Evi5	uc008ynb.1	14020	ecotropic viral integration site 5
chr5	100804802	100820935	17.0128685	Fam175a	NA	70681	family with sequence similarity 175, member A
chr5	110361752	110387127	26.5744395	Fbrsl1	NA	381668	fibrosin-like 1
chr5	117976770	117987566	34.182168	Fbxo21	uc008zga.1	231670	F-box protein 21
chr5	108694229	108706950	24.9005895	Fgfrl1	uc008ypa.1	116701	fibroblast growth factor receptor-like 1
chr5	113735782	113740607	29.9381945	Ficd	NA	231630	FIC domain containing
chr5	92052145	92082917	8.26753100000001	G3bp2	uc008ycj.1	23881	GTPase activating protein (SH3 domain) binding protein 2
chr5	97455161	97457008	13.6560845	Gk2	uc008yfz.1	14626	glycerol kinase 2
chr5	107548967	107597639	23.773303	Glmn	uc008ymm.1	170823	glomulin, FKBP associated protein
chr5	121220219	121368577	37.494398	Gm15800	NA	269700	predicted gene 15800
chr5	125847952	125848740	42.048346	Gm4868	NA	231736	predicted gene 4868
chr5	110176701	110188413	26.382557	Golga3	uc008yqd.1	269682	golgi autoantigen, golgin subfamily a, 3
chr5	122372508	122382769	38.5776385	Gpn3	NA	68080	GPN-loop GTPase 3
chr5	88659233	88675580	4.8674065	Grsf1	uc008yac.1	231413	G-rich RNA sequence binding factor 1
chr5	124579148	124597680	40.788414	Gtf2h3	uc008zqe.1	209357	general transcription factor IIH, polypeptide 3
chr5	100762148	100798600	16.980374	Helq	NA	191578	helicase, POLQ-like
chr5	106840197	106925890	23.0830435	Hfm1	uc008ylu.1	330149	HFM1, ATP-dependent DNA helicase homolog (S. cerevisiae)
chr5	123973628	124003215	40.1884215	Hip1r	uc008zos.1	29816	huntingtin interacting protein 1 related
chr5	99955935	99978938	16.1674365	Hnrnpd	NA	11991	heterogeneous nuclear ribonucleoprotein D
chr5	100033579	100036068	16.2348235	Hnrpdl	uc008ygy.1	50926	heterogeneous nuclear ribonucleoprotein D-like
chr5	112343095	112345048	28.5440715	Hps4	uc008ytf.1	192232	Hermansky-Pudlak syndrome 4 homolog (human)
chr5	110829070	110839777	27.0344235	Hscb	uc008yrv.1	100900	HscB iron-sulfur cluster co-chaperone homolog (E. coli)
chr5	122209729	122242297	38.426013	Hvcn1	uc008zkw.1	74096	hydrogen voltage-gated channel 1
chr5	122550204	122560809	38.7555065	Ift81	uc008zlm.1	12589	intraflagellar transport 81
chr5	123480153	123482101	39.681127	Il31	uc008zns.1	76399	interleukin 31
chr5	120589023	120605200	36.7971115	Iqcd	uc008zho.1	75732	IQ motif containing D
chr5	113772812	113777798	29.975305	Iscu	uc008yyp.1	66383	IscU iron-sulfur cluster scaffold homolog (E. coli)
chr5	114363572	114380505	30.5720385	Kctd10	uc008yzm.1	330171	potassium channel tetramerisation domain containing 10
chr5	130144888	130155808	46.350348	Kctd7	uc008zue.1	212919	potassium channel tetramerisation domain containing 7
chr5	122870675	122900350	39.0855125	Kdm2b	NA	30841	lysine (K)-specific demethylase 2B
chr5	123749726	123821593	39.9856595	Kntc1	uc008zoo.1	208628	kinetochore associated 1
chr5	100442035	100498573	16.670304	Lin54	NA	231506	lin-54 homolog (C. elegans)
chr5	107431549	107435039	23.633294	Lpcat2b	NA	70902	lysophosphatidylcholine acyltransferase 2B
chr5	123489325	123508205	39.698765	Lrrc43	uc008znu.1	381741	leucine rich repeat containing 43
chr5	105415775	105486189	21.650982	Lrrc8b	uc008yle.1	433926	leucine rich repeat containing 8 family, member B
chr5	105699969	105815215	21.957592	Lrrc8d	uc008ylh.1	231549	leucine rich repeat containing 8D
chr5	102908549	103058392	19.1834705	Mapk10	uc008yje.1	26414	mitogen-activated protein kinase 10
chr5	121518613	121545892	37.7322525	Mapkapk5	uc008zjq.1	17165	MAP kinase-activated protein kinase 5
chr5	118560719	118720107	34.840413	Med13l	uc008zgm.1	76199	mediator complex subunit 13-like
chr5	123394798	123446892	39.620845	Mlxip	uc008znr.1	208104	MLX interacting protein
chr5	88720871	88747350	4.9341105	Mob1b	NA	68473	MOB kinase activator 1B
chr5	123035789	123046820	39.2413045	Morn3	uc008zna.1	74890	MORN repeat containing 3
chr5	124250959	124261103	40.456031	Mphosph9	uc008zph.1	269702	M-phase phosphoprotein 9
chr5	96210115	96239684	12.4248995	Mrpl1	uc008yfi.1	94061	mitochondrial ribosomal protein L1
chr5	129715528	129718691	45.9171095	Mrps17	uc008ztb.1	66258	mitochondrial ribosomal protein S17
chr5	100798759	100804467	17.001613	Mrps18c	uc008yib.1	68735	mitochondrial ribosomal protein S18C
chr5	115429685	115448987	31.639336	Msi1	uc008zdv.1	17690	musashi RNA-binding protein 1
chr5	108065674	108109219	24.2874465	Mtf2	uc008ynj.1	17765	metal response element binding transcription factor 2
chr5	114314941	114364576	30.5397585	Myo1h	uc008yzl.1	231646	myosin 1H
chr5	97382209	97392330	13.5872695	Naa11	NA	97243	N(alpha)-acetyltransferase 11, NatA catalytic subunit
chr5	121397982	121426518	37.61225	Naa25	NA	231713	N(alpha)-acetyltransferase 25, NatB auxiliary subunit
chr5	77294169	77310086	6.4978725	Noa1	NA	56412	nitric oxide associated 1
chr5	110648419	110653382	26.8509005	Noc4l	uc008yrd.1	100608	nucleolar complex associated 4 homolog (S. cerevisiae)
chr5	92415540	92435199	8.62536950000001	Nup54	uc008ydk.1	269113	nucleoporin 54
chr5	114896934	114912245	31.1045895	Oasl2	uc008zcu.1	23962	2'-5' oligoadenylate synthetase-like 2
chr5	124112338	124115476	40.313907	Ogfod2	uc008zox.1	66627	2-oxoglutarate and iron-dependent oxygenase domain containing 2
chr5	110339812	110343035	26.5414235	P2rx2	uc008yqr.1	231602	purinergic receptor P2X, ligand-gated ion channel, 2
chr5	108461332	108489224	24.675278	Pcgf3	uc008yoe.1	69587	polycomb group ring finger 3
chr5	76312116	76331156	7.478364	Pdcl2	uc008xuu.1	79455	phosducin-like 2
chr5	117282651	117287564	33.4851075	Pebp1	uc008zfl.1	23980	phosphatidylethanolamine binding protein 1
chr5	108312925	108349355	24.53114	Pigg	uc008ynu.1	433931	phosphatidylinositol glycan anchor biosynthesis, class G
chr5	128736246	128755474	44.94586	Piwil1	uc008zsi.1	57749	piwi-like RNA-mediated gene silencing 1
chr5	110286319	110291233	26.488776	Pole	uc008yqm.1	18973	polymerase (DNA directed), epsilon
chr5	77310484	77349328	6.470094	Polr2b	uc008xwe.1	231329	polymerase (RNA) II (DNA directed) polypeptide B
chr5	115235851	115240970	31.4384105	Pop5	uc008zdi.1	117109	processing of precursor 5, ribonuclease P/MRP family (S. cerevisiae)
chr5	76913249	76951578	6.8675865	Ppat	uc008xvm.1	231327	phosphoribosyl pyrophosphate amidotransferase
chr5	122284398	122324281	38.5043395	Pptc7	uc008zky.1	320717	PTC7 protein phosphatase homolog (S. cerevisiae)
chr5	98180869	98187448	14.3841585	Prdm8	uc008ygb.1	77630	PR domain containing 8
chr5	123228190	123250125	39.4391575	Psmd9	uc008znk.1	67151	proteasome (prosome, macropain) 26S subunit, non-ATPase, 9
chr5	129765558	129787253	45.9764055	Psph	uc008zth.1	100678	phosphoserine phosphatase
chr5	121130533	121153733	37.342133	Ptpn11	uc008zio.1	19247	protein tyrosine phosphatase, non-receptor type 11
chr5	110773667	110779967	26.976817	Pus1	uc008yro.1	56361	pseudouridine synthase 1
chr5	110274286	110286168	26.480227	Pxmp2	uc008yqj.1	19301	peroxisomal membrane protein 2
chr5	115631987	115647158	31.8395725	Rab35	uc008zei.1	77407	RAB35, member RAS oncogene family
chr5	130171819	130214337	46.393078	Rabgef1	uc008zug.1	56715	RAB guanine nucleotide exchange factor (GEF) 1
chr5	122323228	122354195	38.5387115	Rad9b	uc008zkz.1	231724	RAD9 homolog B
chr5	129020156	129024321	45.2222385	Ran	uc008zsr.1	19384	RAN, member RAS oncogene family
chr5	99217420	99222448	15.419934	Rasgef1b	uc008ygl.1	320292	RasGEF domain family, member 1B
chr5	120116513	120198971	36.357742	Rbm19	uc008zha.1	74111	RNA binding motif protein 19
chr5	117379145	117389023	33.584084	Rfc5	uc008zfs.1	72151	replication factor C (activator 1) 5
chr5	115241770	115272895	31.4573325	Rnf10	uc008zdl.1	50849	ring finger protein 10
chr5	108729308	108774953	24.9521305	Rnf212	NA	671564	ring finger protein 212
chr5	122823771	122865611	39.044691	Rnf34	uc008zmp.1	80751	ring finger protein 34
chr5	107597373	107642918	23.8201455	Rpap2	uc008ymp.1	231571	RNA polymerase II associated protein 2
chr5	123728426	123742856	39.935641	Rsrc2	uc008zok.1	208606	arginine/serine-rich coiled-coil 2
chr5	88565040	88642704	4.803872	Rufy3	uc008xzx.1	52822	RUN and FYVE domain containing 3
chr5	113742446	113771649	29.9570475	Sart3	uc008yym.1	53890	squamous cell carcinoma antigen recognized by T cells 3
chr5	130245732	130255530	46.450631	Sbds	uc008zuj.1	66711	Shwachman-Bodian-Diamond syndrome homolog (human)
chr5	124368702	124414527	40.5916145	Sbno1	uc008zpq.1	243272	sno, strawberry notch homolog 1 (Drosophila)
chr5	92284010	92310024	8.497017	Sdad1	uc008yct.1	231452	SDA1 domain containing 1
chr5	129683391	129708511	45.895951	Sept14	NA	74222	septin 14
chr5	123142193	123149981	39.346087	Setd1b	uc008znf.1	208043	SET domain containing 1B
chr5	124439930	124462311	40.6511205	Setd8	uc008zpu.1	67956	SET domain containing (lysine methyltransferase) 8
chr5	121815481	121836104	38.0257925	Sh2b3	uc008zkg.1	16923	SH2B adaptor protein 3
chr5	92683435	92965759	9.024597	Shroom3	uc008ydt.1	27428	shroom family member 3
chr5	115478010	115484297	31.6811535	Sirt4	uc008zdz.1	75387	sirtuin 4
chr5	124483155	124491122	40.6871385	Snrnp35	NA	76167	small nuclear ribonucleoprotein 35 (U11/U12)
chr5	77205106	77211205	6.59184449999999	Spink2	uc008xvx.1	69982	serine peptidase inhibitor, Kazal type 2
chr5	115011524	115098790	31.255157	Sppl3	uc008zda.1	74585	signal peptide peptidase 3
chr5	76974701	76999935	6.812682	Srp72	uc008xvp.1	66661	signal recognition particle 72
chr5	112337391	112343040	28.5402155	Srrd	NA	70118	SRR1 domain containing
chr5	115327177	115333080	31.5301285	Srsf9	NA	108014	serine/arginine-rich splicing factor 9
chr5	128984558	129008572	45.196565	Stx2	uc008zso.1	13852	syntaxin 2
chr5	117091678	117115993	33.3038355	Suds3	uc008zff.1	71954	suppressor of defective silencing 3 homolog (S. cerevisiae)
chr5	114707779	114722327	30.915053	Tchp	uc008yzx.1	77832	trichoplein, keratin filament binding
chr5	122239495	122264460	38.4519775	Tctn1	NA	654470	tectonic family member 1
chr5	124598749	124605660	40.8022045	Tctn2	uc008zqh.1	67978	tectonic family member 2
chr5	112326369	112338073	28.532221	Tfip11	uc008ysy.1	54723	tuftelin interacting protein 11
chr5	124540791	124550503	40.745647	Tmed2	uc008zqa.1	56334	transmembrane emp24 domain trafficking protein 2
chr5	108121647	108132591	24.327119	Tmed5	uc008ynp.1	73130	transmembrane emp24 protein transport domain containing 5
chr5	121451893	121524182	37.6880375	Tmem116	uc008zjl.1	77462	transmembrane protein 116
chr5	108629810	108644030	24.83692	Tmem175	uc008yos.1	72392	transmembrane protein 175
chr5	130219744	130243765	46.4317545	Tmem248	NA	71667	transmembrane protein 248
chr5	121371725	121385615	37.57867	Trafd1	uc008ziy.1	231712	TRAF type zinc finger domain containing 1
chr5	115341247	115343552	31.5423995	Triap1	uc008zds.1	69076	TP53 regulated inhibitor of apoptosis 1
chr5	86110730	86172743	2.3417365	Uba6	NA	231380	ubiquitin-like modifier activating enzyme 6
chr5	125385965	125389754	41.5878595	Ubc	uc008zri.1	22190	ubiquitin C
chr5	114380607	114421166	30.6008865	Ube3b	uc008yzn.1	117146	ubiquitin protein ligase E3B
chr5	115122566	115134975	31.3287705	Unc119b	uc008zdc.1	106840	unc-119 homolog B (C. elegans)
chr5	114130435	114139321	30.334878	Ung	uc008yzf.1	22256	uracil DNA glycosylase
chr5	92137938	92184055	8.3609965	Uso1	uc008ycm.1	56041	USO1 vesicle docking factor
chr5	114100333	114122924	30.3116285	Usp30	uc008yzc.1	100756	ubiquitin specific peptidase 30
chr5	88554483	88556083	4.75528300000001	Utp3	uc008xzv.1	65961	UTP3, small subunit (SSU) processome component, homolog (S. cerevisiae)
chr5	129942109	129986692	46.1644005	Vkorc1l1	uc008ztr.1	69568	vitamin K epoxide reductase complex, subunit 1-like 1
chr5	122354413	122363287	38.55885	Vps29	uc008zlb.1	56433	vacuolar protein sorting 29 (S. pombe)
chr5	123528760	123573015	39.7508875	Vps33a	uc008znz.1	77573	vacuolar protein sorting 33A (yeast)
chr5	124004641	124032260	40.2184505	Vps37b	uc008zot.1	330192	vacuolar protein sorting 37B (yeast)
chr5	123252102	123327484	39.489793	Wdr66	NA	269701	WD repeat domain 66
chr5	117357305	117378589	33.567947	Wsb2	uc008zfq.1	59043	WD repeat and SOCS box-containing 2
chr5	86804490	86836657	3.0205735	Ythdc1	uc008xxw.1	231386	YTH domain containing 1
chr5	123698302	123703418	39.90086	Zcchc8	uc008zoh.1	70650	zinc finger, CCHC domain containing 8
chr5	105876568	105915820	22.096194	Zfp326	uc008ylj.1	54367	zinc finger protein 326
chr5	104570873	104584620	20.7777465	Zfp33b	NA	69623	zinc finger protein 33B
chr5	106616741	106638328	22.8275345	Zfp644	uc008ylr.1	52397	zinc finger protein 644
chr5	124862705	124888630	41.0756675	Zfp664	uc008zqs.1	269704	zinc finger protein 664
chr5	91517700	91623996	7.770848	2210012L08Rik	NA	231440	prostate androgen-regulated mucin-like protein 1
chr5	114808196	114813976	31.011086	AI415201	NA	66236	RIKEN cDNA 1500011B03 gene
chr5	77086986	77095267	6.7088735	1110018K11Rik	NA	74318	HOP homeobox
chr5	130255619	130285386	46.4705025	AW125391	NA	100929	tRNA-yW synthesizing protein 1 homolog (S. cerevisiae)
chr5	104523677	104553160	20.7384185	100041172	NA	100662	RIKEN cDNA D930016D06 gene
chr5	91074617	91093649	7.284133	Ereg	NA	13874	epiregulin
chrX	135654698	135693790	2.42575600000001	1700008I05Rik	uc009uhi.1	71841	RIKEN cDNA 1700008I05 gene
chrX	127721176	127736554	10.371135	4930412D23Rik	NA	73934	RIKEN cDNA 4930412D23 gene
chrX	139086243	139093403	0.989823000000001	4930513O06Rik	NA	75125	RIKEN cDNA 4930513O06 gene
chrX	139179228	139181009	1.0801185	4933428M09Rik	NA	71248	RIKEN cDNA 4933428M09 gene
chrX	142317993	142328133	4.223063	Acsl4	uc009ulu.1	50790	acyl-CoA synthetase long-chain family member 4
chrX	144317966	144325197	6.22158150000001	Alg13	uc009umu.1	67574	asparagine-linked glycosylation 13
chrX	142853474	142966728	4.810101	Ammecr1	uc009umc.1	56068	Alport syndrome, mental retardation, midface hypoplasia and elliptocytosis chromosomal region gene 1
chrX	150519520	150589844	12.454682	Apex2	uc009uom.1	77622	apurinic/apyrimidinic endonuclease 2
chrX	135494588	135504594	2.60040899999998	AV320801	NA	331531	expressed sequence AV320801
chrX	136213972	136215513	1.88525749999999	Bex1	uc009uig.1	19716	brain expressed gene 1
chrX	136066565	136068236	2.0325995	Bex2	uc009uia.1	12069	brain expressed X-linked 2
chrX	136139045	136140437	1.96025900000001	Bex4	uc009uic.1	406217	brain expressed gene 4
chrX	135840393	135891081	2.234263	Bhlhb9	uc009uhx.1	70237	basic helix-loop-helix domain containing, class B9
chrX	143802237	143827412	5.71482449999999	Capn6	uc009umk.1	12338	calpain 6
chrX	134308084	134363104	3.76440600000001	Cenpi	uc009ufu.1	102920	centromere protein I
chrX	134059176	134072766	4.034029	Cstf2	uc009ufj.1	108062	cleavage stimulation factor, 3' pre-RNA subunit 2
chrX	153558593	153559435	15.459014	Cypt3	uc009uqx.1	69361	cysteine-rich perinuclear theca 3
chrX	139480367	139554580	1.4174735	D330045A20Rik	uc009ukg.1	102871	RIKEN cDNA D330045A20 gene
chrX	137049594	137082501	1.0339525	Fam199x	NA	245622	family with sequence similarity 199, X-linked
chrX	134588169	134601005	3.505413	Gla	uc009ugg.1	11605	galactosidase, alpha
chrX	149447617	149629379	11.438498	Gm10439	NA	382243	predicted gene 10439
chrX	135167624	135177632	2.92737199999999	Gm15023	NA	100040635	predicted gene 15023
chrX	149941655	149984982	11.8633185	Gm15091	NA	382244	predicted gene 15091
chrX	150312951	150313364	12.2131575	Gm15104	NA	333588	predicted gene 15104
chrX	124500563	124501060	13.5991885	Gm17584	NA	100503369	predicted gene, 17584
chrX	126905581	126907617	11.193401	Gm381	NA	214308	high density lipoprotein (HDL) binding protein pseudogene
chrX	124016002	124044356	14.069821	Gm5945	NA	546368	predicted gene 5945
chrX	135839034	135844730	2.258118	Gprasp2	uc009uhu.1	245607	G protein-coupled receptor associated sorting protein 2
chrX	134601179	134607057	3.49588199999999	Hnrnph2	NA	56258	heterogeneous nuclear ribonucleoprotein H2
chrX	151803282	151853201	13.7282415	Huwe1	uc009upn.1	59026	HECT, UBA and WWE domain containing 1
chrX	153238045	153396134	15.2170895	Klf8	uc009uqu.1	245671	Kruppel-like factor 8
chrX	126017557	126018055	12.082194	LOC100502716	NA	100502716	predicted gene, 17267
chrX	150157426	150177319	12.0673725	LOC100504292	NA	100504292	predicted gene, 20153
chrX	124883690	124883690	13.21631	LOC100504560	NA	100504560	predicted gene, 17714
chrX	147471694	147498165	9.3849295	Lrch2	uc009unk.1	210297	leucine-rich repeats and calponin homology (CH) domain containing 2
chrX	148882576	148924139	10.8033575	Luzp4	NA	434865	leucine zipper protein 4
chrX	139210044	139238335	1.1241895	Mum1l1	uc009ukc.1	245631	melanoma associated antigen (mutated) 1-like 1
chrX	140007673	140062568	1.93512050000001	Nup62cl	NA	279706	nucleoporin 62 C-terminal like
chrX	134944526	134956350	3.149562	Nxf2	uc009ugu.1	83454	nuclear RNA export factor 2
chrX	136072099	136085255	2.021323	Nxf3	uc009uib.1	245610	nuclear RNA export factor 3
chrX	142226770	142239700	4.13323500000001	Nxt2	uc009ulr.1	237082	nuclear transport factor 2-like export factor 2
chrX	143518591	143797796	5.55819350000002	Pak3	uc009umj.1	18481	p21 protein (Cdc42/Rac)-activated kinase 3
chrX	150589921	150643878	12.5168995	Pfkfb1	uc009uoo.1	18639	6-phosphofructo-2-kinase/fructose-2,6-biphosphatase 1
chrX	151520672	151570807	13.4457395	Phf8	uc009upg.1	320595	PHD finger protein 8
chrX	136822746	136838582	1.26933599999998	Plp1	uc009ujc.1	18823	proteolipid protein (myelin) 1
chrX	135613002	135627705	2.4796465	Prame	NA	75829	preferentially expressed antigen in melanoma
chrX	135302316	135312636	2.79252399999999	Pramel3	uc009uhd.1	83565	preferentially expressed antigen in melanoma-like 3
chrX	140456603	140476140	2.36637150000001	Prps1	uc009uky.1	19139	phosphoribosyl pyrophosphate synthetase 1
chrX	140948425	140956711	2.85256800000002	Psmd10	uc009ulj.1	53380	proteasome (prosome, macropain) 26S subunit, non-ATPase, 10
chrX	152004584	152016295	13.9104395	Ribc1	uc009upv.1	66611	RIB43A domain with coiled-coils 1
chrX	139563340	139673145	1.51824250000001	Rnf128	uc009uki.1	66889	ring finger protein 128
chrX	153139958	153171943	15.0559505	Rragb	uc009uqt.1	245670	Ras-related GTP binding B
chrX	152609509	152644149	14.526829	Shroom2	uc009uql.1	110380	shroom family member 2
chrX	152016428	152036248	13.926338	Smc1a	uc009upx.1	24061	structural maintenance of chromosomes 1A
chrX	135993820	135995359	2.1054105	Spcs3	uc009lsd.1	76976	adipocyte-related X-chromosome expressed sequence 2
chrX	123221399	123222481	14.87806	Srsx	NA	100151772	serine-rich, secreted, X-linked
chrX	133936385	133981812	4.14090149999998	Sytl4	uc009ufe.1	27359	synaptotagmin-like 4
chrX	134460116	134476490	3.631697	Taf7l	uc009ugc.1	74469	TAF7-like RNA polymerase II, TATA box binding protein (TBP)-associated factor
chrX	139684996	139754218	1.619607	Tbc1d8b	uc009ukj.1	245638	TBC1 domain family, member 8B
chrX	140808307	140813433	2.71087	Tex13	uc009ulg.1	83555	testis expressed gene 13
chrX	150397773	150441137	12.319455	Tmem29	NA	382245	transmembrane protein 29
chrX	134295225	134305969	3.79940299999998	Tmem35	uc009uft.1	67564	transmembrane protein 35
chrX	135718667	135720673	2.38032999999999	Tmsb15a	NA	78478	thymosin beta 15a
chrX	136954988	136957979	1.1435165	Tmsb15b2	NA	100034363	thymosin beta 15b2
chrX	139333683	139338169	1.23592600000001	Trap1a	uc009uke.1	22037	tumor rejection antigen P1A
chrX	150644710	150657436	12.551073	Tro	uc009uoq.1	56191	trophinin
chrX	140539529	140542668	2.44109850000001	Tsc22d3	uc009ulb.1	14605	TSC22 domain family, member 3
chrX	133891070	133898429	4.20525050000001	Tspan6	uc009ufa.1	56496	tetraspanin 6
chrX	151087094	151096543	12.9918185	Tsr2	uc009uox.1	69499	TSR2 20S rRNA accumulation
chrX	153006469	153009459	14.907964	Usp51	NA	635253	ubiquitin specific protease 51
chrX	140907608	140939472	2.82354000000001	Vsig1	uc009ulh.1	78789	V-set and immunoglobulin domain containing 1
chrX	136245080	136247139	1.85389050000001	Wbp5	uc009uij.1	22381	WW domain binding protein 5
chrX	151198078	151320192	13.159135	Wnk3-ps	NA	279561	WNK lysine deficient protein kinase 3
chrX	134971373	134978628	3.1249995	Zmat1	uc009ugy.1	215693	zinc finger, matrin type 1
