# Supplementary material for: A first genetic portrait of synaptonemal complex variation
Source: PLoS Genet. 2019 Aug 26;15(8):e1008337. doi: 10.1371/journal.pgen.1008337 (PMC6730954; doi:10.1371/journal.pgen.1008337)
Supplement: S1 Data — (ZIP) [file pgen.1008337.s008.zip › GOCandidates.tsv]

##
# Subset of candidate genes from the cast_CAST x musc_PWD cross from "A first genetic portrait of synaptonemal
# complex variation".
# These candidates were associated with GO terms containing "recomb*", "synapton*", or "meio*".
##
CHR	TXSTART	TXEND	DISTANCETOPEAK(Mb)	FEATURE_ID	UCSC_ID	ENTREZ_ID	GENENAME	GO_ID	GO_TERM
chr5	107331194	107350741	23.5409675	Brdt	uc008ymc.1	114642	bromodomain, testis-specific	GO:0007140	male meiotic nuclear division
chr5	100762148	100798600	16.980374	Helq	NA	191578	helicase, POLQ-like	GO:0000724	double-strand break repair via homologous recombination
chr5	106840197	106925890	23.0830435	Hfm1	uc008ylu.1	330149	HFM1, ATP-dependent DNA helicase homolog (S. cerevisiae)	GO:0000712	resolution of meiotic recombination intermediates
chr5	128736246	128755474	44.94586	Piwil1	uc008zsi.1	57749	piwi-like RNA-mediated gene silencing 1	GO:0051321	meiotic cell cycle
chr5	108729308	108774953	24.9521305	Rnf212	NA	671564	ring finger protein 212	GO:0007131	reciprocal meiotic recombination
chr5	114130435	114139321	30.334878	Ung	uc008yzf.1	22256	uracil DNA glycosylase	GO:0016447	somatic recombination of immunoglobulin gene segments
chr5	91074617	91093649	7.284133	Ereg	NA	13874	epiregulin	GO:0007143	female meiotic nuclear division
chrX	150519520	150589844	12.454682	Apex2	uc009uom.1	77622	apurinic/apyrimidinic endonuclease 2	GO:0006310	DNA recombination
chrX	139480367	139554580	1.4174735	D330045A20Rik	uc009ukg.1	102871	RIKEN cDNA D330045A20 gene	GO:2000042	negative regulation of double-strand break repair via homologous recombination
chrX	152016428	152036248	13.926338	Smc1a	uc009upx.1	24061	structural maintenance of chromosomes 1A	GO:0030893	meiotic cohesin complex
chrX	153006469	153009459	14.907964	Usp51	NA	635253	ubiquitin specific protease 51	GO:0010569	regulation of double-strand break repair via homologous recombination
